# Supplementary material for: Functional genomic characterization of neoblast-like stem cells in larval Schistosoma mansoni
Source: eLife. 2013 Jul 30;2:e00768. doi: 10.7554/eLife.00768 (PMC3728622; doi:10.7554/eLife.00768)
Supplement: Supplementary file 1. — (A) Transcripts that are upregulated in sporocysts 48 hr post in vitro transformation. (B) Expression of DEAD-box helicases (DBHs). (C) Transcripts that are conserved between planarian neoblast-enriched genes and genes that are upregulated in sporocysts 48 hr post in vitro transformation. (D) Orthologs between sporocyst-enriched genes and planarian neoblast-enriched transcripts. (E) Primers for qPCR. (F) Primers for cloning. DOI: http://dx.doi.org/10.7554/eLife.00768.012 [file elife00768s001.xlsx]

## Sheet: A
Supplementary File 1A. Transcripts that are upregulated in sporocysts 48 h post in vitro transformation.
Feature ID	Annotations - S. mansoni genome v.5	RPKM miracidia	RPKM sporocysts	Fold Change
Smp_109870	hypothetical protein	0	1.56934
Smp_158570		0	1.15074
Smp_139450	venom allergen-like (VAL) 22 protein	0	3.08728
Smp_166690		0.263991	43.3036	164.035
Smp_049850	hypoxanthine-guanine phosphoribosyltransferase, putative	0.71469	75.3115	105.376
Smp_165340	retinaldehyde binding protein-related	0.265529	25.0519	94.3474
Smp_148820	hypoxanthine-guanine phosphoribosyltransferase, putative	0.9478	87.0293	91.8224
Smp_193950	hypothetical protein	0.0163044	1.38896	85.1893
Smp_124750	hypothetical protein	0.544691	40.8557	75.0071
Smp_164550	hypothetical protein	0.503872	37.7873	74.9938
Smp_011680	CD36-like class B scavenger receptor	0.530215	38.549	72.7045
Smp_163920	titin, putative	0.283015	13.6748	48.3183
Smp_154760	egf-like domain protein	1.78642	70.7966	39.6306
Smp_122320	bollus pemphigoid antigen, putative	0.0750463	2.39403	31.9007
Smp_184750	hypothetical protein	6.99987	204.738	29.2488
Smp_190760		0.0489132	1.31508	26.886
Smp_124500	ADAMTS peptidase (M12 family)	0.421658	10.5717	25.0716
Smp_150990	cationic amino acid transporter, putative	0.165315	3.61442	21.8637
Smp_065210	hypothetical protein	1.35412	28.0045	20.681
Smp_001100	hypothetical protein	0.275136	4.88168	17.7427
Smp_160980		6.29871	104.172	16.5386
Smp_190710		0.179348	2.8518	15.9009
Smp_123400	hypothetical protein	0.130435	2.03911	15.6331
Smp_149190	hypothetical protein	3.2315	47.9977	14.8531
Smp_144150		0.717393	10.6241	14.8093
Smp_163370		0.105808	1.55168	14.6651
Smp_197110	choline/ethanolamine kinase, putative	0.495226	7.16333	14.4648
Smp_132960		0.0989491	1.40789	14.2284
Smp_129370	hypothetical protein	4.7929	65.6094	13.6889
Smp_205790		0.127718	1.7362	13.594
Smp_049150	aspartate aminotransferase, putative	6.31519	85.4976	13.5384
Smp_163810	laminin gamma-1 chain,, putative	0.572905	7.42432	12.9591
Smp_140280		0.913045	11.7914	12.9143
Smp_161640	transient receptor potential cation channel, subfamily m, member, putative	0.145555	1.86229	12.7944
Smp_148790	laminin beta chain-related	1.54691	19.6917	12.7297
Smp_146830	hypothetical protein	0.0963907	1.22298	12.6878
Smp_134720	hypothetical protein	0.485687	6.13294	12.6274
Smp_139730	Intraflagellar transport 81 (Carnitine deficiency-associated protein expressed in ventricle 1) (CDV-1 protein), putative	0.773518	9.64265	12.466
Smp_155710	hypothetical protein	0.26087	3.25076	12.4612
Smp_173950	hypothetical protein	0.204999	2.54126	12.3965
Smp_133430		0.852955	10.3804	12.1699
Smp_167190		0.563324	6.70511	11.9028
Smp_150000		0.277175	3.23598	11.6749
Smp_161510	hypothetical protein	1.78713	20.7273	11.5981
Smp_070370	hypothetical protein	0.555443	6.32023	11.3787
Smp_174560		0.939211	10.5146	11.1951
Smp_169090	hypothetical protein	5.23133	58.3333	11.1508
Smp_900030	ATPase subunit 6	13.2914	145.769	10.9671
Smp_900010	cytochrome c oxidase subunit 2	28.5391	307.507	10.7749
Smp_160160	sialin (solute carrier family 17 member 5) (sodium/sialic acid cotransporter) (ast) (membrane glycoprotein hp59), putative	0.146837	1.58025	10.7619
Smp_198040	hypothetical protein	0.145706	1.56258	10.7242
Smp_900110	NADH dehydrogenase subunit 1	30.2343	320.022	10.5847
Smp_157570		0.152174	1.60568	10.5516
Smp_166950		0.222407	2.30244	10.3524
Smp_133900	hypothetical protein	0.135897	1.40606	10.3466
Smp_900000	cytochrome c oxidase subunit 1	45.6015	468.781	10.2799
Smp_148470	mitochondrial carrier protein-related	0.175341	1.80094	10.2711
Smp_160990	hypothetical protein	0.309783	3.17688	10.2552
Smp_900020	NADH dehydrogenase subunit 6	83.3434	834.792	10.0163
Smp_156550	alpha-amylase, putative	4.36947	43.5384	9.96423
Smp_143680	laminin, putative	1.3465	13.2737	9.85791
Smp_900040	NADH dehydrogenase subunit 2	31.4788	307.471	9.76757
Smp_190540	hypothetical protein	0.244566	2.37896	9.72729
Smp_210210	tubulin tyrosine ligase-related	4.79403	43.9416	9.1659
Smp_190300		2.45697	22.2798	9.06799
Smp_197680	transient receptor potential cation channel, subfamily m, member, putative	0.889441	8.04773	9.04808
Smp_125830	hypothetical protein	0.683107	6.11936	8.95812
Smp_143300	notch	1.10586	9.78139	8.84506
Smp_077330	hypothetical protein	0.157191	1.37115	8.72284
Smp_001085		0.212863	1.82622	8.57935
Smp_123650	peroxidasin, putative	0.725004	6.21969	8.57884
Smp_203200		0.167194	1.41421	8.45851
Smp_161850	monocarboxylate transporter, putative	3.33494	27.7666	8.32597
Smp_123660	peroxidasin, putative	0.400837	3.28275	8.18974
Smp_147730	kunitz-type protease inhibitor, putative	0.149781	1.22168	8.15642
Smp_202170		0.154983	1.26411	8.15642
Smp_181720		0.806638	6.50618	8.0658
Smp_139870	hypothetical protein	0.130435	1.04911	8.04314
Smp_170640	hypothetical protein	0.23307	1.86261	7.99165
Smp_151370	hypothetical protein	0.378943	2.98779	7.88454
Smp_100600	hypothetical protein	0.179136	1.407	7.85434
Smp_157030		0.218945	1.70949	7.80786
Smp_193940	hypothetical protein	1.01087	7.75749	7.67406
Smp_900070	cytochrome B	16.6782	118.67	7.11531
Smp_135060	bollus pemphigoid antigen, putative	0.348198	2.46857	7.08955
Smp_900090	NADH dehydrogenase subunit 4	34.5495	243.187	7.03881
Smp_134070	inositol transporter	3.93252	27.5208	6.99826
Smp_900080	NADH dehydrogenase subunit 4L	27.1642	189.282	6.96805
Smp_059170		0.208494	1.42211	6.82087
Smp_161630	transient receptor potential cation channel, subfamily m, member, putative	0.360199	2.45148	6.80591
Smp_122860	family M13 non-peptidase homologue (M13 family)	5.07076	34.3113	6.7665
Smp_063530	apoferritin-2	1.46166	9.67127	6.61665
Smp_096520	sialin (solute carrier family 17 member 5) (sodium/sialic acid cotransporter) (ast) (membrane glycoprotein hp59), putative	0.469457	2.97045	6.32741
Smp_169870	cystinosin, putative	0.163775	1.03073	6.29354
Smp_007760	alanine aminotransferase, putative	67.985	425.48	6.25843
Smp_200060		0.311466	1.93558	6.21442
Smp_155660		0.554349	3.42807	6.18396
Smp_128900	hypothetical protein	0.515645	3.15437	6.11732
Smp_159760	solute carrier family 33 (acetyl-CoA transporter, putative	1.2241	7.34615	6.00127
Smp_159610		0.293479	1.74359	5.9411
Smp_043030	hexokinase	24.4353	143.762	5.88338
Smp_159510	hypothetical protein	0.606072	3.48647	5.75256
Smp_169730	fascin, putative	2.38798	13.7265	5.74816
Smp_206140		3.34904	19.0339	5.68338
Smp_013440	solute carrier protein, putative	1.20153	6.82381	5.67929
Smp_205550		1.78904	10.1335	5.66418
Smp_900060	cytochrome c oxidase subunit 3	25.963	146.873	5.65701
Smp_103560	Hypoxanthine-guanine phosphoribosyltransferase (HGPRT) (HGPRTase), putative	19.0874	107.806	5.64801
Smp_003230	sh3 domain grb2-like protein B1 (endophilin B1)	0.377014	2.07362	5.50012
Smp_127820	hypothetical protein	3.82628	20.8681	5.45389
Smp_112480	hypothetical protein	3.70793	20.1623	5.43762
Smp_181730	hypothetical protein	2.18102	11.7527	5.38863
Smp_186170		34.8947	187.775	5.38119
Smp_900050	NADH dehydrogenase subunit 5	76.8483	409.893	5.33379
Smp_101790	t-box protein-related	0.480371	2.54988	5.30815
Smp_145660	hypothetical protein	0.826074	4.37	5.29008
Smp_024450	hypothetical protein	2.33091	12.2687	5.26347
Smp_162650	Anoctamin, putative	1.1682	6.11444	5.23407
Smp_190320		14.4521	74.6391	5.16459
Smp_075720	Leukocyte surface antigen CD53 (Cell surface glycoprotein CD53), putative	8.91041	45.8965	5.15089
Smp_019460	hypothetical protein	0.384186	1.95428	5.0868
Smp_170190		0.505436	2.5415	5.02833
Smp_170340	Collagen alpha-1(V) chain precursor, putative	25.1603	126.082	5.01115
Smp_126140	integrin alpha, putative	0.483603	2.39743	4.95743
Smp_150340	monocarboxylate transporter, putative	2.74665	13.4526	4.89783
Smp_129700	protein-tyrosine sulfotransferase, putative	1.02349	5.00882	4.89385
Smp_150060	hypothetical protein	3.0866	15.0323	4.87019
Smp_178630	hypothetical protein	3.29656	16.0386	4.86524
Smp_048030	hypothetical protein	1.3405	6.51442	4.85971
Smp_004530		5.07497	24.6475	4.85667
Smp_068440	DEAD box ATP-dependent RNA helicase, putative	20.5613	98.5147	4.79126
Smp_206090		5.88253	28.0039	4.76052
Smp_133600	utp-glucose-1-phosphate uridylyltransferase 2 (udp- glucose pyrophosphorylase 2), putative	2.18768	10.3365	4.72489
Smp_132780		0.326474	1.52868	4.68239
Smp_201280		0.431047	2.01833	4.68239
Smp_205930		1.11463	5.17703	4.64463
Smp_040540	ATP-dependent transporter, putative	19.1481	88.6516	4.62979
Smp_173110		0.219897	1.01454	4.61374
Smp_007330	hypothetical protein	1.06496	4.88863	4.59045
Smp_195120	KRAB-A domain-containing protein	8.85809	40.3563	4.55587
Smp_109300	hypothetical protein	1.27174	5.77379	4.54006
Smp_136890		7.22517	32.6144	4.514
Smp_045410	adiponectin receptor, putative	5.06902	22.8386	4.50553
Smp_146920	hypothetical protein	0.605703	2.7197	4.49015
Smp_201060		69.5806	310.571	4.46348
Smp_199670	cation transporting ATPase, putative	0.707359	3.09845	4.3803
Smp_028190	methylthioadenosine phosphorylase, putative	195.386	847.94	4.33981
Smp_024380	Arginine N-methyltransferase 2, putative	46.1757	199.676	4.32426
Smp_154610	hypothetical protein	37.0459	160.025	4.31966
Smp_200130		13.5165	58.3363	4.31592
Smp_110310	hypothetical protein	4.27499	18.4483	4.3154
Smp_202380		3.01497	12.9788	4.30478
Smp_140780	hypothetical protein	0.294733	1.2465	4.22926
Smp_159440	schwannomin interacting protein, putative	2.53839	10.721	4.22356
Smp_152940	otopetrin, putative	0.36881	1.55422	4.21415
Smp_184420		4.87846	20.4823	4.19851
Smp_167060	Radixin, putative	0.243967	1.02046	4.18278
Smp_900100	NADH dehydrogenase subunit 3	11.8176	49.2449	4.16709
Smp_195040	fimbrin, putative	3.32066	13.8235	4.16286
Smp_128200	rabkinesin-6 - related	12.3941	51.4127	4.14816
Smp_128370	glutamate synthase, putative	45.1099	187.047	4.14646
Smp_178620	hypothetical protein	6.13045	25.2989	4.12676
Smp_201920		4.54374	18.7264	4.12137
Smp_173960	hypothetical protein	6.74939	27.659	4.098
Smp_202690		3.93628	16.0979	4.08964
Smp_132830	hypothetical protein	10.7025	43.6647	4.07985
Smp_205040		1.08676	4.39416	4.04336
Smp_125070	cysteine synthase, putative	4.63754	18.6466	4.02079
Smp_175360	cation transporting ATPase, putative	1.34648	5.35673	3.97831
Smp_061510	nardilysin (M16 family)	5.7486	22.538	3.9206
Smp_063560	hypothetical protein	6.32879	24.7351	3.90836
Smp_047680	ferritin, putative	2.13577	8.3472	3.90829
Smp_200510		14.4553	56.3791	3.90023
Smp_131750		0.489132	1.90613	3.89696
Smp_170330	Collagen alpha-1(V) chain precursor, putative	30.2302	117.521	3.88753
Smp_194100	2,3-cyclic-nucleotide 2-phosphodiesterase, putative	0.285327	1.10082	3.85812
Smp_128380	glutamate synthase, putative	109.607	419.839	3.83039
Smp_171740	multidrug resistance protein 1 (ATP-binding cassette C1), putative	0.945478	3.61979	3.82853
Smp_187870		0.28978	1.103	3.80633
Smp_205770		22.4145	85.1369	3.7983
Smp_085540	myosin heavy chain	9.37465	35.472	3.78382
Smp_163490		1.85971	7.00695	3.76777
Smp_163480	hypothetical protein	0.545506	2.04813	3.75454
Smp_204150		0.821042	3.07555	3.74591
Smp_030300	endoplasmin, putative	26.9798	100.891	3.73949
Smp_166520	guanosine-diphosphatase, putative	1.23788	4.62096	3.73297
Smp_045360	hypothetical protein	1.51121	5.63938	3.7317
Smp_206110		1.01423	3.73793	3.6855
Smp_158930	hypothetical protein	19.751	72.3757	3.66441
Smp_034440		3.8653	13.8496	3.58305
Smp_047660	ferritin, putative	8.24594	29.3909	3.56429
Smp_132670	myosin regulatory light chain, putative	16.972	60.1299	3.54288
Smp_141110	xenotropic and polytropic murine leukemia virus receptor xpr1, putative	3.1026	10.9762	3.53773
Smp_109320	hypothetical protein	49.459	174.697	3.53217
Smp_037230	fimbrin, putative	7.96877	28.1314	3.53021
Smp_176780	hypothetical protein	7.20622	25.4077	3.52579
Smp_134390	sterol O-acyltransferase 1	2.48735	8.76069	3.52209
Smp_121390	hypothetical protein	0.288425	1.01481	3.51846
Smp_010280		3.53377	12.4173	3.5139
Smp_200770		0.454107	1.59473	3.51179
Smp_139900	lysophosphatidic acid phosphatase, putative	0.557896	1.95268	3.50008
Smp_070380	hypothetical protein	9.51931	33.2541	3.49333
Smp_157380	hypothetical protein	9.76286	34.0275	3.4854
Smp_010770	elongation of fatty acids protein 1	1.8049	6.2891	3.48445
Smp_004120	AMP deaminase, putative	0.757381	2.63463	3.47861
Smp_009600	serine/threonine kinase	43.0567	149.473	3.47155
Smp_160740	ctl2, putative	10.7905	37.4519	3.47083
Smp_008400	adenosine kinase, putative	20.8594	72.3016	3.46614
Smp_149670	hypothetical protein	10.8042	37.3903	3.46073
Smp_147140	transient receptor potential cation channel, putative	0.95321	3.29666	3.45848
Smp_169070	hypothetical protein	0.48061	1.65514	3.44382
Smp_148180	hypothetical protein	0.481169	1.64737	3.42368
Smp_141100	xenotropic and polytropic murine leukemia virus receptor xpr1, putative	1.33525	4.56112	3.41594
Smp_187590	hypothetical protein	0.932364	3.18108	3.41184
Smp_120330	hypothetical protein	0.444355	1.51014	3.39851
Smp_124980	tumor necrosis factor induced protein, putative	15.4615	52.408	3.38958
Smp_139280		0.797584	2.69997	3.38518
Smp_201030		3.90569	13.2175	3.38417
Smp_155220	family M16 unassigned peptidase (M16 family)	1.26015	4.25176	3.37402
Smp_203290		4.8852	16.355	3.34787
Smp_030370	calreticulin autoantigen homolog precursor, putative	874.031	2920.33	3.34122
Smp_204160		29.4178	97.9406	3.3293
Smp_035210	Hypothetical protein, putative	6.08622	20.237	3.32505
Smp_205280		14.8803	49.3207	3.3145
Smp_047620	cyclin B3, putative	4.29033	14.203	3.31047
Smp_204940		7.09543	23.458	3.30607
Smp_161760		24.0643	79.3327	3.29669
Smp_119140		5.92192	19.4858	3.29046
Smp_181050	hypothetical protein	18.8647	61.6156	3.26618
Smp_156520	Centrosomal protein of 63 kDa (Cep63 protein), putative	1.11574	3.63907	3.26157
Smp_068510	neuronal calcium sensor, putative	2.34874	7.64358	3.25433
Smp_198690	HMG-CoA synthase	1.88681	6.12929	3.2485
Smp_205410		10.7231	34.8323	3.24834
Smp_060080	hypothetical protein	29.3288	95.1715	3.24499
Smp_075060	glutamine-dependent NAD(+) synthetase, putative	7.76031	25.0965	3.23395
Smp_062620		200.603	648.428	3.23239
Smp_182770	hypothetical protein	15.3285	49.4564	3.22644
Smp_114870	hypothetical protein	8.02196	25.8188	3.21852
Smp_089670	macroglobulin/complement, putative	5.37934	17.2459	3.20596
Smp_199900	phospholipid transport protein	2.93479	9.39764	3.20215
Smp_123300	follistatin, putative	0.836386	2.67782	3.20166
Smp_095360	fatty acid binding protein, putative	99.6747	317.775	3.18812
Smp_127830	arp2/3, putative	1.65143	5.26278	3.1868
Smp_090220	feline leukemia virus subgroup C receptor- related	0.875629	2.79024	3.18656
Smp_173350		855.788	2719.11	3.17732
Smp_162710	protein kinase	5.01092	15.9188	3.17682
Smp_212590		0.483983	1.53517	3.17194
Smp_129820	multidrug resistance protein 1 (ATP-binding cassette C1), putative	1.86195	5.89548	3.1663
Smp_110480		41.2255	130.063	3.15491
Smp_151290	multidrug resistance pump, putative	5.77388	18.2039	3.1528
Smp_056990	hypothetical protein	0.87329	2.75312	3.15258
Smp_199550	DNA repair/transcription protein met18/mms19, putative	1.71292	5.39243	3.14809
Smp_022050	Na+/myo-inositol cotransporter, putative	1.07598	3.38587	3.14677
Smp_133710	importin 7,, putative	25.1352	79.0034	3.14313
Smp_098710	quiescin q6-related sulfhydryl oxidase	8.29639	25.9878	3.13243
Smp_073280		0.464002	1.45267	3.13075
Smp_201650		10.2174	31.9461	3.12663
Smp_075030		14.7812	46.0517	3.11556
Smp_011560	tetraspanin, putative	1.25538	3.91089	3.1153
Smp_083730	hypothetical protein	107.051	332.003	3.10136
Smp_000370	hypothetical protein	0.563	1.74329	3.09642
Smp_129250	retinaldehyde binding protein-related	12.0317	37.1982	3.09167
Smp_038730	hypothetical protein	43.972	135.892	3.09041
Smp_138730		1.82945	5.63186	3.07844
Smp_124450	activin receptor, putative	0.739272	2.27284	3.07443
Smp_167460	cadherin-related	0.666581	2.04539	3.06847
Smp_205870		9.46613	29.0456	3.06837
Smp_126420		0.7898	2.41784	3.06134
Smp_032180	ADP-ribosylation factor, arf, putative	103.97	316.992	3.04887
Smp_151210	beta-1,3-galactosyltransferase brn, putative	13.6786	41.612	3.04213
Smp_130280	cell polarity protein	2.47279	7.50251	3.03403
Smp_069170	cation efflux protein/ zinc transporter, putative	13.9993	42.4437	3.03185
Smp_149160	lipin, putative	2.84946	8.6175	3.02425
Smp_088570		2.73517	8.26268	3.0209
Smp_192890		29.768	89.7297	3.0143
Smp_033700	DNA photolyase, putative	15.8772	47.8177	3.01172
Smp_146250	alpha-l-fucosidase, putative	1.45641	4.38259	3.00917
Smp_202340		156.384	470.336	3.00758
Smp_178490	solute carrier family 35 member d1, putative	4.16277	12.5006	3.00296
Smp_094190	serine/threonine kinase	1.79488	5.36272	2.98779
Smp_060700	clathrin coat assembly protein ap19, putative	3.98705	11.8856	2.98105
Smp_153810	l-asparaginase I, putative	2.06985	6.16844	2.98014
Smp_153370	hypothetical protein	133.599	397.251	2.97346
Smp_059790	transketolase	150.979	448.424	2.97012
Smp_120350		43.2859	128.305	2.96413
Smp_105020	titin, putative	3.38356	10.0196	2.96126
Smp_043350	UDP-n-acetylglucosamine pyrophosphorylase	9.94603	29.4391	2.95988
Smp_173030	aminopeptidase A (M01 family)	1.87319	5.53869	2.95682
Smp_051080	clathrin light chain, putative	35.2957	104.311	2.95535
Smp_032950	Calmodulin (CaM), putative	274.414	810.755	2.9545
Smp_139610		5.43031	16.0285	2.95168
Smp_028930	thioredoxin domain containing protein 9-related	1.32741	3.90536	2.94209
Smp_164850	hypothetical protein	1.36058	3.9968	2.93756
Smp_159600	collagen alpha chain, putative	19.5199	57.2298	2.93187
Smp_121230		5.2124	15.2648	2.92856
Smp_204450		1.06325	3.09912	2.91476
Smp_138200	hypothetical protein	0.53083	1.54579	2.91202
Smp_070710	dimethylallyltransferase	2.0546	5.96265	2.9021
Smp_090120	alpha tubulin, putative	538.01	1560.8	2.90106
Smp_056370	pbs lyase heat-like protein	3.4458	9.98555	2.89789
Smp_003620	septin, putative	9.37367	27.1527	2.8967
Smp_175730		0.847581	2.45172	2.89261
Smp_175590	tyrosine kinase	3.53224	10.2071	2.88968
Smp_148690	serine/threonine kinase	4.19701	12.1199	2.88776
Smp_014420	hypothetical protein	2.30465	6.65038	2.88563
Smp_164540	cation-transporting atpase 13a1 (G-box binding protein), putative	9.47212	27.2166	2.87333
Smp_146700	zinc finger protein, putative	5.8981	16.9469	2.87329
Smp_179530		3.81075	10.901	2.86059
Smp_066720	transcriptional adaptor 2 (ada2)-related	0.616205	1.76126	2.85823
Smp_074140	annexin, putative	31.1994	88.9668	2.85156
Smp_158680	molybdopterin biosynthesis protein, putative	14.0802	40.1002	2.84798
Smp_124890	hypothetical protein	0.663149	1.88311	2.83964
Smp_047720	hypothetical protein	5.64555	16.0102	2.83589
Smp_205060		0.35368	1.00165	2.83209
Smp_073450	hypothetical protein	63.1331	178.519	2.82766
Smp_006680	hypothetical protein	5.99718	16.9512	2.82653
Smp_187480		16.0421	45.2882	2.82309
Smp_079290	rna binding motif protein 4,lark, putative	257.079	725.208	2.82095
Smp_044690	mitochondrial glutamate carrier protein, putative	9.90406	27.8902	2.81604
Smp_182890		394.264	1109.55	2.81422
Smp_106750	hypothetical protein	6.27633	17.6526	2.81256
Smp_125780	phosphatidylserine synthase 2	11.2986	31.7497	2.81005
Smp_133730	hypothetical protein	0.560712	1.57528	2.80944
Smp_122780	leucyl-tRNA synthetase, putative	1.25438	3.51988	2.80608
Smp_185420		5.10574	14.3176	2.80422
Smp_046910	histone-like transcription factor ccaat-related	1.68093	4.70454	2.79877
Smp_041350	bruno-like rna binding protein	5.47361	15.3146	2.7979
Smp_176720	lipoma hmgic fusion partner-like protein 4,	1.77408	4.95738	2.79433
Smp_035140	transient receptor potential cation channel, subfamily m, member, putative	0.735506	2.05329	2.79167
Smp_158840	hypothetical protein	10.6537	29.7345	2.79099
Smp_093450	hepatocellular carcinoma-associated antigen, putative	20.7438	57.8535	2.78896
Smp_185930	hypothetical protein	8.04738	22.2711	2.7675
Smp_150230	cation efflux protein/ zinc transporter, putative	6.42479	17.7782	2.76713
Smp_188880	hypothetical protein	1.39274	3.85133	2.76528
Smp_178530	hypothetical protein	9.13488	25.2086	2.7596
Smp_172200	tyrosine kinase	2.02947	5.59048	2.75465
Smp_143520	hypothetical protein	1.35492	3.72402	2.74852
Smp_159400	phospholipid transport protein	2.49512	6.85332	2.74669
Smp_095190	apoptosis regulator bax, putative	1.97707	5.41694	2.73988
Smp_067010	hypothetical protein	2.78933	7.63322	2.73658
Smp_010140	hypothetical protein	61.8695	169.275	2.736
Smp_144560	nucleobindin, putative	33.5642	91.8189	2.73562
Smp_042560	mitochondrial import receptor subunit tom40, putative	116.501	318.031	2.72985
Smp_158590		0.412626	1.12185	2.71881
Smp_008860	phospholipid scramblase 1, putative	2.24043	6.09131	2.71881
Smp_205500		0.729815	1.98423	2.71881
Smp_078070	hypothetical protein	0.399812	1.08701	2.71881
Smp_166910	calcium-activated potassium channel	2.8009	7.60851	2.71645
Smp_012580	guanine-nucleotide-exchange-factor, putative	6.38754	17.2854	2.70611
Smp_182600	hypothetical protein	69.5806	187.676	2.69725
Smp_144160	hypothetical protein	2.40445	6.4752	2.69301
Smp_158300		2.57993	6.92216	2.68308
Smp_084830	UDP-glucose 6-dehydrogenase, putative	9.58983	25.6335	2.67299
Smp_046740	dihydrolipoamide dehydrogenase	100.76	268.834	2.66807
Smp_010900	mitochondrial ribosomal protein L53, putative	5.50414	14.6842	2.66785
Smp_095880	hypothetical protein	5.43512	14.4827	2.66465
Smp_141080	DNAj (hsp40) homolog, subfamily B, member, putative	23.8703	63.4761	2.65921
Smp_120020	hypothetical protein	1.52579	4.05551	2.65798
Smp_016130	mitochondrial import inner membrane translocase subunit tim10, putative	0.386218	1.02505	2.65407
Smp_124520		1.85829	4.93081	2.65341
Smp_035120	hypothetical protein	0.409396	1.08453	2.6491
Smp_033510	E2IG2-like protein	0.807728	2.13975	2.6491
Smp_000050	transient receptor potential cation channel, putative	4.5945	12.1557	2.6457
Smp_124410	fatty-acid amide hydrolase, putative	15.0745	39.8483	2.64342
Smp_156410	transporter spinster-related	25.7483	67.9382	2.63855
Smp_139770		1.13491	2.9933	2.63748
Smp_145460	hypothetical protein	1.21373	3.18531	2.62441
Smp_152740	hypothetical protein	25.6839	67.3119	2.62078
Smp_100380	hypothetical protein	16.4043	42.8832	2.61414
Smp_060030	hypothetical protein	9.88708	25.795	2.60896
Smp_149930	na/ca exchanger, putative	0.656834	1.71365	2.60896
Smp_201340		4.33129	11.2928	2.60727
Smp_010400	hypothetical protein	18.1656	47.3424	2.60616
Smp_126320	hypothetical protein	0.461743	1.20213	2.60346
Smp_117000	hypothetical protein	19.2111	50.0025	2.60279
Smp_032640	thiamin pyrophosphokinase, putative	6.93188	17.9763	2.59328
Smp_202700		288.113	746.775	2.59195
Smp_142970	palmitoyl-protein thioesterase, putative	0.52714	1.36495	2.58934
Smp_205680		0.519111	1.34415	2.58934
Smp_159370	family M13 unassigned peptidase (M13 family)	0.50257	1.29869	2.58409
Smp_129610	malate dehydrogenase, putative	18.4391	47.6215	2.58263
Smp_001020	a/g-specific adenine dna glycosylase (ec 3.2.2.-) (muty homolog)(mmyh)-related	2.08924	5.39523	2.58238
Smp_142300	polypyrimidine tract binding protein, putative	10.4022	26.8392	2.58015
Smp_180610	hypothetical protein	1.67998	4.32714	2.57571
Smp_131500	transmembrane protein 60 , putative	0.512389	1.31879	2.57381
Smp_168520	acetyl-CoA synthetase	12.719	32.647	2.56679
Smp_147230	hypothetical protein	3.31725	8.50043	2.56249
Smp_039340		1.03451	2.64894	2.56057
Smp_026930	alpha-1,3-mannosyl-glycoprotein beta-1, 2-n- acetylglucosaminyltransferase, putative	2.12619	5.44179	2.55941
Smp_055310	histone-lysine n-methyltransferase, seto7, putative	1.87193	4.78603	2.55674
Smp_056770	hypothetical protein	2.12208	5.42434	2.55614
Smp_018240	cell division control protein 48 aaa family protein (transitional endoplasmic reticulum atpase), putative	220.092	562.536	2.55592
Smp_062510	ral, putative	8.30645	21.2201	2.55466
Smp_174740	hypothetical protein	0.425615	1.08654	2.55287
Smp_157070	cysteine-rich with egf-like domains protein	17.2912	44.0767	2.54909
Smp_141010	fer-1-related	7.04569	17.9457	2.54704
Smp_054010	cationic amino acid transporter, putative	20.4693	52.1239	2.54644
Smp_175950	putative methyltransferase ncl1	24.2431	61.6286	2.5421
Smp_210760	rotamase, putative	1.37078	3.48103	2.53944
Smp_113520		16.5745	41.8872	2.52721
Smp_158070	hypothetical protein	3.15472	7.96877	2.52598
Smp_162800	protein kinase	2.02705	5.11983	2.52576
Smp_043430	hypothetical protein	1.07872	2.7245	2.52567
Smp_158950	kinase, putative	0.432913	1.08907	2.51568
Smp_133400	hypothetical protein	24.2866	61.0621	2.51423
Smp_032420	Rhomboid-7 peptidase (S54 family)	6.96624	17.5072	2.51315
Smp_192170	maguk P55 subfamily member 2,6, putative	0.644483	1.61689	2.50882
Smp_094930	early growth response protein, putative	2.9552	7.40363	2.50529
Smp_121940	hypothetical protein	1.55661	3.89778	2.50403
Smp_030000	leucine aminopeptidase (M17 family)	6.8548	17.1618	2.50361
Smp_162660	glutamine-dependent NAD(+) synthetase, putative	3.0707	7.67896	2.50072
Smp_196930	wnt related	6.16568	15.3903	2.49612
Smp_062080	serpin, putative	1.35707	3.38674	2.49562
Smp_004080	mitochondrial 2-oxoglutarate/malate carrier protein, putative	24.2398	60.3646	2.4903
Smp_153930	invadolysin (M08 family)	0.73314	1.82242	2.48577
Smp_156460	hypothetical protein	5.48204	13.6225	2.48493
Smp_104330	dihydrolipoamide succinyltransferase component of 2-oxoglutarate dehydrogenase, putative	133.515	331.571	2.48339
Smp_026310	zinc binding dehydrogenase, putative	67.994	168.79	2.48243
Smp_205320		4.42268	10.9529	2.47654
Smp_133560	asparagine synthetase, putative	6.71645	16.6267	2.47551
Smp_171120	UDP-galactose transporter, putative	3.17548	7.85786	2.47454
Smp_062070	sulfide quinone reductase, putative	10.7367	26.5656	2.47427
Smp_096830		2.20857	5.45879	2.47164
Smp_127490	blooms syndrome DNA helicase, putative	13.4923	33.2613	2.46521
Smp_194820	DNA repair and recombination protein rad54-related	2.85364	7.03317	2.46463
Smp_183860	hypothetical protein	85.8846	211.557	2.46327
Smp_163970	family S10 non-peptidase homologue (S10 family)	9.26254	22.8145	2.46309
Smp_143530		1.54082	3.78767	2.45822
Smp_164860		1.96834	4.8301	2.4539
Smp_039810	muscleblind-like protein	6.25622	15.328	2.45005
Smp_082490	cyclin B, putative	79.7182	194.014	2.43375
Smp_202540		1566.58	3810.49	2.43236
Smp_110280	hypothetical protein	287.474	697.841	2.42749
Smp_148560	hypothetical protein	8.71344	21.1103	2.42273
Smp_120740	hypothetical protein	21.2402	51.2087	2.41093
Smp_194060		58.8066	141.746	2.41038
Smp_141710	Hypothetical protein, putative	0.553199	1.33325	2.41008
Smp_084910		0.56604	1.36346	2.40877
Smp_037530	Thioredoxin (mitochondrial), Trx M	2.53655	6.10007	2.40487
Smp_074080	serine/threonine kinase	7.51204	18.0352	2.40084
Smp_165830	mitochondrial ribosomal protein S7, putative	11.6062	27.8384	2.39857
Smp_200690		201.663	483.213	2.39614
Smp_129500	DNA-directed rna polymerase I largest subunit, putative	10.073	24.0171	2.3843
Smp_166890	ATPase, putative	2.09209	4.9873	2.38388
Smp_186670	dihydro-orotase (C26 family)	44.5597	106.122	2.38156
Smp_078540	hypothetical protein	1.98098	4.70199	2.37356
Smp_073930	rac-alpha serine/threonine-protein kinase (ec 2.7.1.37) (rac-pk-alpha)(akt1 kinase) (protein kinase b) (pkb) (c-akt) (thymoma viral proto-oncogene)	2.5659	6.08938	2.3732
Smp_171110		0.717262	1.70009	2.37024
Smp_173140	subfamily M3A non-peptidase homologue (M03 family)	3.20304	7.58438	2.36787
Smp_035260	epidermal growth factor receptor kinase substrate eps8-related protein	46.3702	109.649	2.36464
Smp_193440	P30 dbc protein, putative	126.28	298.498	2.36377
Smp_202980		44.5224	104.936	2.35692
Smp_124760	hypothetical protein	0.814848	1.91884	2.35484
Smp_204360		1.66672	3.90645	2.3438
Smp_143470	Spectrin beta chain, brain 3 (Spectrin, non- erythroid beta chain 3) (Beta-IV spectrin), putative	85.0016	198.734	2.338
Smp_166990	type IV inositol 5-phosphatase, putative	0.821042	1.91809	2.33616
Smp_144280	tensin, putative	0.887787	2.07248	2.33444
Smp_198650	ankyrin 2,3/unc44, putative	11.4226	26.6279	2.33116
Smp_084090	Junctophilin, putative	5.75356	13.3935	2.32787
Smp_146160		3.3086	7.69667	2.32627
Smp_029500	thimet oligopeptidase (M03 family)	9.62187	22.326	2.32034
Smp_050310	hypothetical protein	1.39577	3.23677	2.31898
Smp_155050	agrin, putative	1.12439	2.60268	2.31474
Smp_150860	serine/threonine kinase	3.91368	9.03465	2.30848
Smp_203800		6.2206	14.339	2.30508
Smp_158320	glypican, putative	22.4782	51.7561	2.3025
Smp_000530	zinc finger transcription factor gli2	9.48338	21.8189	2.30075
Smp_169320	protein phosphatase 2c gamma, putative	42.1958	96.8217	2.29458
Smp_147970	kif1, putative	10.3278	23.6681	2.29169
Smp_180810	kunitz-type protease inhibitor, putative	4.32164	9.89761	2.29024
Smp_108600	hypothetical protein	160.497	366.727	2.28495
Smp_162340	phosphatidylinositol 3- and 4-kinase, putative	2.1761	4.97067	2.28421
Smp_063640	G-protein, beta subunit, putative	53.2594	121.353	2.27852
Smp_142510	ribonuclease III, putative	2.82344	6.43309	2.27846
Smp_047330	hypothetical protein	3.8232	8.70742	2.27752
Smp_185370	hypothetical protein	24.3825	55.511	2.27668
Smp_028440	adenosylhomocysteinase, putative	254.492	578.761	2.27418
Smp_053640		3.49884	7.93943	2.26916
Smp_134570	hypothetical protein	1.05959	2.39961	2.26466
Smp_057930	protoheme IX farnesyltransferase, putative	10.7074	24.2291	2.26283
Smp_171820	neuropathy target esterase/swiss cheese -related protein	7.98097	18.0565	2.26244
Smp_181080	hypothetical protein	1.41124	3.19025	2.2606
Smp_151060	family S60 non-peptidase homologue (S60 family)	0.888557	2.00507	2.25655
Smp_053800	mitochondrial carrier, putative	1.4262	3.21714	2.25575
Smp_088950		16.602	37.4134	2.25354
Smp_145570	hypothetical protein	0.544481	1.22448	2.24889
Smp_013950	selectively expressed in embryonic epithelia protein-1 , putative	0.846533	1.90292	2.2479
Smp_097810	otubain-1 (C65 family)	20.4982	45.9939	2.2438
Smp_153310	cell polarity protein	25.2897	56.5491	2.23606
Smp_157180	hypothetical protein	0.616205	1.37464	2.23082
Smp_047110	DEAD box ATP-dependent RNA helicase, putative	23.9951	53.4925	2.22931
Smp_136970	Structural maintenance of chromosome 3 (Chondroitin sulfate proteoglycan 6) (Chromosome segregation protein SmcD) (Bamacan) (Basement membrane- associated chondroitin proteoglycan) (Mad member- interacting protein 1), putative	5.94109	13.1658	2.21606
Smp_076580	short chain dehydrogenase, putative	13.8294	30.6125	2.21358
Smp_044280	fibrillarin, putative	381.265	842.617	2.21005
Smp_145090	tumor differentially expressed protein-related	2.81139	6.21118	2.20929
Smp_156040	sugar transporter, putative	0.569444	1.25441	2.20286
Smp_177040	hypothetical protein	5.38315	11.8572	2.20265
Smp_021920	paramyosin, putative	3.09733	6.81329	2.19973
Smp_006340	hypothetical protein	71.2217	156.664	2.19966
Smp_070330		44.599	98.0819	2.19919
Smp_181220	hypothetical protein	472.125	1036.43	2.19525
Smp_154410	alpha(1,3)fucosyltransferase, putative	0.913673	2.00331	2.19259
Smp_203100		23.646	51.838	2.19225
Smp_167000		1.09835	2.40447	2.18917
Smp_021280	arv1, putative	1.33122	2.91403	2.18899
Smp_093070		22.8478	49.9573	2.18652
Smp_148460	neurofibromin, putative	0.553827	1.2096	2.18408
Smp_161350	succinate semialdehyde dehydrogenase, putative	12.2055	26.5836	2.17801
Smp_004640	DNA-directed RNA polymerase I, putative	18.2017	39.6341	2.1775
Smp_067390	molybdopterin biosynthesis protein, putative	3.76187	8.17778	2.17386
Smp_058670	cerebral cell adhesion molecule related	0.897962	1.95189	2.17368
Smp_062720	E1b-55kD-associated protein, putative	470.787	1022.62	2.17215
Smp_145420	plexin, putative	1.43311	3.11219	2.17163
Smp_064150	mitochondrial carnitine/acylcarnitine carrier protein -related	41.9508	91.0038	2.1693
Smp_150700	pol-related	1.68108	3.64602	2.16885
Smp_156360	pyruvate kinase, putative	45.2342	98.0766	2.1682
Smp_179420	hypothetical protein	1399.59	3031.47	2.16597
Smp_139110	ankyrin 2,3/unc44, putative	8.53335	18.4682	2.16424
Smp_205700		1.53261	3.31213	2.1611
Smp_099670	hypothetical protein	0.776336	1.67711	2.16029
Smp_159420	low-density lipoprotein receptor (ldl)	6.14552	13.2748	2.16008
Smp_082430	uridine phosphorylase, putative	15.0735	32.5481	2.15929
Smp_128830		0.810516	1.74955	2.15857
Smp_139630	Lipopolysaccharide kinase, putative	6.78264	14.6078	2.1537
Smp_121800	replication factor A 1, rfa1, putative	26.2228	56.4452	2.15252
Smp_038240	alanyl-tRNA synthetase, putative	32.6467	70.2725	2.15251
Smp_135590	hypothetical protein	0.490436	1.05561	2.15239
Smp_059490	hypothetical protein	0.533082	1.1474	2.15239
Smp_065180	eh domain containing/past-1-related	14.6312	31.4667	2.15066
Smp_054360	Adenine phosphoribosyltransferase, putative	316.028	679.355	2.14967
Smp_142250	suppressor of cytokine signaling, putative	12.7042	27.3093	2.14964
Smp_185890		1.11616	2.39772	2.14819
Smp_015730		63.9086	137.006	2.14377
Smp_071770	rnase h (70), putative	3.8941	8.34573	2.14317
Smp_063260	WD-repeat protein, putative	24.0522	51.5455	2.14307
Smp_000755	family M13 non-peptidase homologue (M13 family)	0.912653	1.95029	2.13694
Smp_180400	serine/threonine kinase	22.6698	48.3869	2.13442
Smp_149550	hypothetical protein	0.789527	1.68359	2.1324
Smp_125000		6.14597	13.1019	2.13179
Smp_049740		6.98432	14.8878	2.1316
Smp_112910	hypothetical protein	40.3152	85.8953	2.13059
Smp_153430	arginyl-tRNA synthetase, putative	4.29816	9.15627	2.13027
Smp_101970		1.98512	4.2287	2.1302
Smp_061300	transcription initiation factor tfiid, putative	5.89071	12.5394	2.12868
Smp_087860	phosphomannomutase	4.3565	9.26518	2.12675
Smp_097590	valine-tRNA ligase	16.4497	34.9469	2.12447
Smp_024500	hypothetical protein	28.3954	60.2868	2.12312
Smp_144450	apobec-1 complementation factor-related	2.82535	5.99645	2.12237
Smp_161370	Serine/threonine-protein kinase STE20, putative	1.34441	2.85326	2.12231
Smp_179380		3.96935	8.39371	2.11463
Smp_152890	hypothetical protein	0.535093	1.13152	2.11463
Smp_054610		6.05854	12.8095	2.11429
Smp_157670	hypothetical protein	0.820654	1.73374	2.11263
Smp_188560	hypothetical protein	4.85614	10.2533	2.11141
Smp_046250	copii-coated vesicle membrane protein P24, putative	53.2368	112.374	2.11083
Smp_157300	tyrosine kinase	3.04143	6.41855	2.11037
Smp_199000	hypothetical protein	11.1156	23.4421	2.10894
Smp_143350	elongin A-related	1.32647	2.79416	2.10646
Smp_066770		7.82832	16.4878	2.10617
Smp_133700	udp-glucose glycoprotein:glucosyltransferase, putative	8.238	17.3491	2.10599
Smp_143430	mannosidase alpha class 2a, putative	3.91653	8.23372	2.1023
Smp_161390	hypothetical protein	16.8311	35.3809	2.10212
Smp_173440	brca1 interacting protein C-terminal helicase 1 brip1, putative	8.28629	17.4147	2.10163
Smp_162080	hypothetical protein	3.82205	8.03192	2.10147
Smp_155990	guanine-nucleotide-exchange-factor, putative	0.611535	1.28496	2.1012
Smp_146720	hypothetical protein	1.16898	2.45538	2.10045
Smp_059200	hypothetical protein	35.5468	74.5898	2.09835
Smp_071630	rab-2,4,14, putative	38.8578	81.4928	2.09721
Smp_076050	hypothetical protein	3.59483	7.53738	2.09673
Smp_182880	hypothetical protein	5.07512	10.6407	2.09664
Smp_140490	membrane traffic protein, putative	29.9824	62.8583	2.09651
Smp_165000	histone h3 methyltransferase, putative	4.44892	9.32435	2.09587
Smp_128050	importin-alpha re-exporter (chromosome segregation 1-like protein)	8.09039	16.9436	2.09429
Smp_174540	family M1 non-peptidase homologue (M01 family)	2.19679	4.59998	2.09396
Smp_143360	hypothetical protein	1.08184	2.26516	2.09379
Smp_032000	subfamily C14A unassigned peptidase (C14 family)	2.48236	5.18914	2.0904
Smp_144470	hypothetical protein	12.8065	26.7675	2.09016
Smp_017640	nucleolar complex protein, putative	3.37055	7.04316	2.08961
Smp_201330		194.51	406.369	2.08919
Smp_133540	asparagine synthetase, putative	3.56904	7.44743	2.08668
Smp_125680	DNA polymerase zeta catalytic subunit, putative	2.45973	5.12082	2.08186
Smp_140260	hypothetical protein	5.34668	11.1228	2.08032
Smp_179320	eukaryotic translation initiation factor 2c, putative	258.913	537.536	2.07613
Smp_026030	DNA repair and recombination protein rad54-related	1.94091	4.02745	2.07503
Smp_144920	hypothetical protein	1.98444	4.11774	2.07501
Smp_017430	Sm23, putative	600.351	1244.54	2.07303
Smp_040770	methionine-tRNA synthetase, putative	9.14773	18.9465	2.07117
Smp_086760	phosducin-like protein 3 (viral iap-associated factor 1) (viaf-1)	26.3387	54.4711	2.0681
Smp_168590	macrophage scavenger receptor-related	1.01487	2.09746	2.06674
Smp_203380		24.3792	50.3579	2.06561
Smp_176410	hypothetical protein	0.548861	1.13346	2.06511
Smp_146010	M16 family peptidase, putative	8.63049	17.8211	2.0649
Smp_070000	dbnl-prov protein, putative	7.10926	14.6716	2.06373
Smp_167220	mitochondrial translational initiation factor, putative	29.9717	61.7949	2.06178
Smp_081790	nucleoside diphosphate kinase	1.13463	2.33883	2.06132
Smp_154950	sphingosine phosphate lyase, putative	5.24667	10.8082	2.06001
Smp_203080		0.842937	1.7362	2.0597
Smp_149500	elongation factor 2 kinase, putative	10.2232	21.0554	2.05956
Smp_149070	nucleolar rna-associated protein, putative	17.9615	36.974	2.05851
Smp_137390	slbp-P1-related	20.8423	42.8664	2.0567
Smp_048230	high-affinity copper uptake protein, putative	11.8376	24.3424	2.05635
Smp_180690	tiptop, putative	1.83443	3.77044	2.05537
Smp_096910	dolichyl glycosyltransferase	2.4622	5.05997	2.05506
Smp_167200	putative ATPase	139.526	286.555	2.05378
Smp_184780		515.933	1059.61	2.05377
Smp_009030	ribonucleoside-diphosphate reductase, alpha subunit, putative	54.4388	111.745	2.05267
Smp_052560	ng,ng-dimethylarginine dimethylaminohydrolase, putative	94.3766	193.431	2.04956
Smp_082050	ubiquitin-conjugating enzyme E2-25kD, putative	24.4039	49.9939	2.0486
Smp_123710	acetyl-CoA carboxylase	1.90808	3.90655	2.04738
Smp_035300	snare protein sec22, putative	23.341	47.7671	2.04649
Smp_110040	hypothetical protein	960.542	1965.27	2.046
Smp_166210	mucolipin, putative	22.7198	46.4705	2.04537
Smp_205830		3.09165	6.32216	2.04492
Smp_149460	Tyrosine Kinase, TK group, SYK family	1.90006	3.88485	2.04459
Smp_206200		34.8895	71.3272	2.04438
Smp_046090	chaperonin containing t-complex protein 1, theta subunit, tcpq, putative	534.636	1092.29	2.04304
Smp_022170		63.414	129.374	2.04015
Smp_017010	hypothetical protein	137.891	281.011	2.03792
Smp_124870	hypothetical protein	19.5794	39.8919	2.03744
Smp_007260	ATPase, putative	192.622	392.447	2.0374
Smp_090860	protein phosphatase-5, putative	63.9056	130.176	2.03701
Smp_046500	proliferating cell nuclear antigen, putative	194.027	394.99	2.03575
Smp_044550	far upstream (fuse) binding protein, putative	1164.37	2369.08	2.03464
Smp_113750		105.119	213.486	2.0309
Smp_141700		3.99991	8.12199	2.03054
Smp_204850		0.756606	1.52961	2.02168
Smp_157010	titin, putative	0.561394	1.13484	2.02146
Smp_139530	cellular tumor antigen P53, putative	3.19936	6.46255	2.01995
Smp_115340	acetyltransferase (gnat) family containing protein, putative	2.03429	4.10692	2.01884
Smp_211290	protein arginine n-methyltransferase, putative	7.44089	15.0184	2.01836
Smp_034840	14-3-3 protein epsilon	466.472	938.366	2.01162
Smp_154350		1.64975	3.31758	2.01095
Smp_012780	sarm1, putative	3.05579	6.14232	2.01006
Smp_212570	disco-interacting protein 2 (dip2), putative	4.87179	9.79012	2.00955
Smp_208060	cation-transporting atpase worm, putative	16.3523	32.855	2.0092
Smp_180020	lyst-interacting protein, putative	0.713897	1.43261	2.00674
Smp_180600	insulin-like growth factor binding protein- related	1.8604	3.73333	2.00674
Smp_107700	hypothetical protein	85.8387	172.22	2.00632
Smp_047100	protein-l-isoaspartate o-methyltransferase, putative	4.82675	9.68221	2.00595
Smp_169620	hypothetical protein	2.74531	5.5019	2.00411
Smp_211200	williams-beuren syndrome critical region protein, putative	4.85416	9.72756	2.00396
Smp_076150	hypothetical protein	8.00096	16.0301	2.00352
Smp_134860	translational activator gcn1-related	7.28928	14.6016	2.00317
Smp_122770	hypothetical protein	0.622264	1.24536	2.00134
Smp_159910	hypothetical protein	3.65193	7.30289	1.99974
Smp_122930	acyl-CoA dehydrogenase	14.3296	28.6412	1.99875
Smp_180180	sil1, putative	21.106	42.1194	1.99561
Smp_002880	ATP synthase alpha subunit mitochondrial, putative	361.27	720.692	1.99488
Smp_011700	tyrosine kinase	21.8689	43.617	1.99448
Smp_142170	trithorax protein ash2, putative	11.123	22.1814	1.99419
Smp_033540	carbonyl reductase, putative	114.08	227.484	1.99408
Smp_196270	phd/f-box containing protein, putative	5.79006	11.5358	1.99235
Smp_123280	transport proetin (smap-4-related)	4.63306	9.2293	1.99205
Smp_137540	disulfide oxidoreductase, putative	39.5846	78.8182	1.99114
Smp_202500		76.947	153.18	1.99072
Smp_082740	pdz domain containing protein, putative	7.94836	15.8217	1.99056
Smp_155320	tetraspanin, putative	0.700376	1.39288	1.98876
Smp_201680		0.666042	1.32405	1.98795
Smp_062980	tetraspanin, putative	18.4258	36.628	1.98786
Smp_133020	serine/threonine kinase	3.70918	7.37082	1.98718
Smp_141290	innexin, putative	102.597	203.724	1.98566
Smp_152050	tetraspanin 18, isoform 1 , putative	42.7902	84.917	1.9845
Smp_137650	hypothetical protein	16.9806	33.5796	1.97753
Smp_031710	NADH-ubiquinone oxidoreductase 42 kD subunit, putative	9.07241	17.9249	1.97575
Smp_038420	hypothetical protein	31.0201	61.2741	1.9753
Smp_086480	Antigen Sm21.7, putative	13.3625	26.3629	1.97291
Smp_196960	hypothetical protein	5.86082	11.5618	1.97273
Smp_200620		0.592146	1.16799	1.97247
Smp_162920	zinc transporter ZIP domain-containing protein, putative	0.87532	1.72603	1.97188
Smp_025160	acyl-protein thioesterase 1,2 (lysophospholipase I,II), putative	50.4913	99.425	1.96915
Smp_051550	pyridoxamine 5'-phosphate oxidase	9.00782	17.7376	1.96913
Smp_084600	solute carrier family 37 member 2 (glycerol-3- phosphate transporter, putative	19.0127	37.378	1.96595
Smp_065000	hypothetical protein	1.43752	2.8237	1.96429
Smp_082620	farnesylated-protein converting enzyme 1 (M48 family)	19.7294	38.6974	1.9614
Smp_096360	replication factor C / DNA polymerase III gamma- tau subunit, putative	8.84558	17.3444	1.96079
Smp_054540	microtubule-associated protein, rp/eb family, putative	215.865	423.076	1.95991
Smp_195000	ng,ng-dimethylarginine dimethylaminohydrolase, putative	22.7837	44.6485	1.95967
Smp_152360		1.47267	2.8807	1.95611
Smp_125040	Epa2p-like protein	3.51322	6.86466	1.95395
Smp_180930		0.679226	1.32582	1.95196
Smp_132260	serine/threonine kinase	2.75759	5.38117	1.9514
Smp_143660	mdn1, midasin-related	4.81964	9.39813	1.94997
Smp_166830	methyltransferase-related	54.9972	107.188	1.94897
Smp_019010	dipeptidyl-peptidase III (M49 family)	38.3224	74.666	1.94836
Smp_039300	trim56 protein, putative	0.796177	1.55087	1.94789
Smp_025700	rab9p40, putative	6.08877	11.8556	1.94712
Smp_166310	ran gtpase-activating protein, putative	21.6561	42.161	1.94684
Smp_169330	nuclear pore complex protein nup155, putative	7.57399	14.7396	1.94608
Smp_150490	hypothetical protein	3.99812	7.76006	1.94093
Smp_086030	hypothetical protein	9.12005	17.6921	1.93991
Smp_165170	transient receptor potential cation channel, subfamily m, member, putative	3.4787	6.74502	1.93895
Smp_192100		3.00628	5.82295	1.93693
Smp_138350	hypothetical protein	0.912351	1.76578	1.93542
Smp_133340	hypothetical protein	24.7942	47.9606	1.93434
Smp_128230	hypothetical protein	8.74987	16.921	1.93386
Smp_175430	DNA repair protein xp-E, putative	10.7578	20.7802	1.93163
Smp_068840		4.48731	8.65429	1.92861
Smp_157140	hypothetical protein	8.65033	16.6748	1.92764
Smp_021960	hypothetical protein	1.3081	2.52131	1.92745
Smp_190390	hypothetical protein	61.5622	118.553	1.92575
Smp_031350	hypothetical protein	6.28783	12.1047	1.92511
Smp_168170	hypothetical protein	46.5973	89.6947	1.92489
Smp_124150		14.4808	27.8579	1.92378
Smp_033760	hypothetical protein	144.681	278.272	1.92335
Smp_137370	serine/threonine kinase	1.77922	3.41883	1.92154
Smp_074190	hypothetical protein	0.526183	1.0105	1.92043
Smp_045260	5-aminolevulinic acid synthase	23.4119	44.9016	1.91789
Smp_072640	SPFH domain / Band 7 family protein, putative	44.88	86.0016	1.91626
Smp_195150	KRAB-A domain-containing protein	9.98803	19.118	1.9141
Smp_079050	DNA primase large subunit, putative	26.3687	50.4429	1.91299
Smp_078900	enhancer of zeste, ezh, putative	8.11167	15.5142	1.91258
Smp_056810	heterogeneous nuclear ribonucleoprotein, putative	105.849	202.243	1.91068
Smp_198970	85 kD calcium-independent phospholipase A2 (ipla2), putative	9.56704	18.2581	1.90844
Smp_123520	rna m5u methyltransferase, putative	4.11153	7.84629	1.90836
Smp_176310	nAChR subunit, putative	1.50858	2.87881	1.9083
Smp_035360	hypothetical protein	17.7904	33.9387	1.9077
Smp_179710	serine hydroxymethyltransferase putative	54.0298	102.936	1.90518
Smp_194130	egg protein CP391S-like	488.607	929.68	1.90271
Smp_126510		1.53261	2.91567	1.90242
Smp_005790	GTP-binding protein (q) alpha-11 subunit, gna11, putative	12.5145	23.7626	1.89881
Smp_188510	hypothetical protein	1.82998	3.4724	1.8975
Smp_161110	fh1/fh2 domains-containing protein (formin homolog overexpressed in spleen) (fhos), putative	1.56421	2.967	1.8968
Smp_075210	prohibitin, putative	222.045	421.043	1.89621
Smp_155550	serpin, putative	24.2762	46.0196	1.89566
Smp_070090	hematopoietic lineage cell specific protein, putative	3.08169	5.84023	1.89514
Smp_071980	RING finger protein, putative	1.10751	2.09865	1.89493
Smp_197050	tyrosine kinase	0.815745	1.54578	1.89493
Smp_096160	ADP-ribosylation factor-like 13, arl13	1.26227	2.38739	1.89134
Smp_169970	paramyosin, putative	2.78194	5.25919	1.89047
Smp_161030	hypothetical protein	10.9791	20.755	1.8904
Smp_023530	nucleosome assembly protein, putative	552.253	1042.81	1.88829
Smp_059150	hypothetical protein	15.5325	29.3263	1.88806
Smp_169260	zinc finger protein, putative	0.743843	1.40419	1.88775
Smp_148760	hypothetical protein	0.587035	1.10698	1.88572
Smp_137160	mitochondrial solute carrier, putative	7.15949	13.5007	1.88571
Smp_136690	family S9 non-peptidase homologue (S09 family)	1.04181	1.96385	1.88504
Smp_068090	zinc phosphodiesterase, putative	19.0059	35.8212	1.88475
Smp_175490	androgen induced inhibitor of proliferation (as3) / pds5, putative	2.02569	3.81359	1.88261
Smp_176150	hypothetical protein	1.77171	3.3348	1.88225
Smp_179370	low-density lipoprotein receptor (ldl)	53.0062	99.751	1.88187
Smp_143920	hypothetical protein	9.46846	17.8119	1.88118
Smp_058170	hypothetical protein	168.657	317.124	1.88029
Smp_068070	hypothetical protein	22.9394	43.1158	1.87955
Smp_130070	nephrin, putative	1.24607	2.34193	1.87946
Smp_195130	retrovirus-related Pol polyprotein	24.2592	45.5916	1.87936
Smp_172510	DNAj-related	20.4383	38.4081	1.87922
Smp_153730	hypothetical protein	23.0803	43.3706	1.87911
Smp_148930	structure specific recognition protein, putative	89.705	168.4	1.87726
Smp_196030	GTPase activating protein,putative	1.05393	1.97731	1.87614
Smp_198700	protein kinase	0.891417	1.67242	1.87614
Smp_056760	protein disulfide-isomerase, putative	282.855	530.656	1.87607
Smp_171710	structural maintenance of chromosomes smc2, putative	14.3789	26.9223	1.87235
Smp_151420	phospholipase D	2.64038	4.94349	1.87226
Smp_008580	sugar transporter, putative	6.62162	12.3926	1.87153
Smp_161920	actin, putative	650.087	1216.42	1.87116
Smp_021600	hypothetical protein	3.9893	7.46361	1.87091
Smp_169790	prokaryotic DNA topoisomerase, putative	10.879	20.3347	1.86918
Smp_164670		1.28431	2.3977	1.86692
Smp_141520	hypothetical protein	0.739174	1.37966	1.86648
Smp_102810	queuine tRNA-ribosyltransferase, putative	19.5568	36.4792	1.8653
Smp_145130	rassf, putative	1.99424	3.71505	1.86289
Smp_012930	inosine-5-monophosphate dehydrogenase, putative	41.3805	77.0752	1.86259
Smp_140520	ank repeat-containing, putative	0.769685	1.43325	1.86212
Smp_130400	hypothetical protein	9.29247	17.3035	1.8621
Smp_048660	nucleolar protein NOP56, putative	206.713	384.836	1.86169
Smp_126240	titin, putative	3.762	7.00303	1.86152
Smp_111340		255.41	475.098	1.86014
Smp_202320		35.3114	65.6283	1.85856
Smp_000730	ADP-ribosylation factor family	2.99317	5.56086	1.85785
Smp_012480	exonuclease, putative	7.26778	13.4995	1.85744
Smp_142810	alpha-amylase, putative	29.432	54.6604	1.85718
Smp_148050	glutaminyl-tRNA synthetase (glutamine--tRNA ligase) (glnrs), putative	48.5872	90.2248	1.85697
Smp_188900		95.2348	176.822	1.8567
Smp_071520	hypothetical protein	13.7609	25.5332	1.85549
Smp_189290		90.4751	167.851	1.85522
Smp_137430	Splicing factor 3B subunit 3, 5' fragment	77.6795	144.044	1.85434
Smp_055440		0.900607	1.66997	1.85427
Smp_022320	cytochrome c1 heme lyase, putative	43.4591	80.5637	1.85378
Smp_165560	pcdc2/rp-8 (programmed cell death protein 2), putative	28.0226	51.9156	1.85263
Smp_005020	cbl, putative	18.5539	34.3715	1.85252
Smp_158240	fumarate hydratase	15.9812	29.605	1.85249
Smp_183710	actin, putative	3701.27	6856.04	1.85235
Smp_123640	serine/threonine kinase	4.23534	7.84432	1.85211
Smp_054430	zinc finger protein, putative	0.56855	1.05292	1.85194
Smp_073340	serine/threonine kinase	9.02409	16.7088	1.85157
Smp_160240	furin-1 (S08 family)	7.71787	14.289	1.85141
Smp_040130	cyclophilin	1389.8	2572.92	1.85128
Smp_139540	hypothetical protein	2.06702	3.82536	1.85067
Smp_159900	lamin, putative	33.8025	62.5076	1.8492
Smp_125730	hypothetical protein	5.64572	10.4392	1.84905
Smp_210650	huntingtin interacting protein-related	17.1849	31.7208	1.84585
Smp_185180	hypothetical protein	3.73329	6.88781	1.84497
Smp_063520	irx-related	2.77071	5.10754	1.8434
Smp_199960	DNA polymerase zeta catalytic subunit, putative	1.67708	3.091	1.84309
Smp_167680	hypothetical protein	7.40283	13.6439	1.84307
Smp_165400	putative propionyl-CoA carboxylase alpha subunit	6.35035	11.6896	1.84078
Smp_002410	14-3-3 epsilon 2	333.739	614.049	1.83991
Smp_029310	phosphatidylinositol transfer protein	161.937	297.926	1.83977
Smp_045960	calcium binding atopy-related autoantigen	10.4086	19.1337	1.83826
Smp_170400	nicalin (M28 family)	17.2012	31.6082	1.83755
Smp_166390	hypothetical protein	3.02884	5.56408	1.83703
Smp_138160	hypothetical protein	50.7465	93.2006	1.83659
Smp_141120	hypothetical protein	10.4095	19.1058	1.83543
Smp_130740	hypothetical protein	1.93593	3.55281	1.8352
Smp_012720	coronin, putative	47.3799	86.9313	1.83477
Smp_137230	kif21, putative	11.1854	20.5065	1.83332
Smp_010940	Acidic leucine-rich nuclear phosphoprotein 32- related protein (ANP32/acidic nuclear phosphoprotein-like protein)	641.715	1176.31	1.83308
Smp_071140	adducin related protein	83.9524	153.875	1.83289
Smp_131220	tripeptidyl-peptidase II (S08 family)	1.1726	2.14869	1.83241
Smp_124920	Endoplasmic reticulum oxidoreductin 1 (ERO1), putative	14.3207	26.2396	1.83228
Smp_196600	hypothetical protein	1.32576	2.42855	1.83182
Smp_164480	tubulin beta chain, putative	502.325	920.091	1.83167
Smp_139120	hypothetical protein	10.3672	18.9513	1.828
Smp_058990		3.64835	6.66583	1.82708
Smp_179970	egg protein CP391S-like	686.625	1254.35	1.82683
Smp_038710	hypothetical protein	2.58829	4.7278	1.82661
Smp_135570	actin-like protein	15.8327	28.8974	1.82518
Smp_199630	hypothetical protein	4.39322	8.01742	1.82495
Smp_210970	serine/threonine kinase	3.87681	7.07422	1.82475
Smp_137600		56.2265	102.565	1.82415
Smp_128820		1.30543	2.38039	1.82346
Smp_003140	sorting nexin, putative	14.3949	26.2471	1.82336
Smp_175670	hypothetical protein	212.477	387.377	1.82315
Smp_139810	Ubiquitin-protein ligase BRE1, putative	1.4164	2.57961	1.82125
Smp_143730	carboxypeptidase regulatory region-containing, putative	11.4018	20.7536	1.8202
Smp_000170	neurocalcin, putative	1.42968	2.60171	1.81979
Smp_086860	histone H2A, putative	240.284	437.087	1.81904
Smp_013360	U1 small nuclear ribonucleoprotein 70 kD, putative	198.187	360.457	1.81877
Smp_049270	heat shock protein, putative	21.9233	39.8063	1.81571
Smp_001280		2.05693	3.72826	1.81254
Smp_080840	hypothetical protein	2.25442	4.08623	1.81254
Smp_204370		0.701365	1.27125	1.81254
Smp_098610	hypothetical protein	0.565888	1.02569	1.81254
Smp_140690	DNA-directed RNA polymerase I subunit, putative	13.8645	25.1049	1.81074
Smp_157410	hypothetical protein	10.1368	18.3461	1.80985
Smp_005260	RNA and export factor binding protein, putative	219.587	397.252	1.80908
Smp_150660	phosphatidylinositol 4-kinase	3.83886	6.94147	1.80821
Smp_174890	hypothetical protein	17.3936	31.3985	1.80517
Smp_164810	tyrosine kinase	1.52709	2.75667	1.80517
Smp_062520	n-terminal acetlytransferase-related	31.7469	57.261	1.80367
Smp_141430		1.33931	2.41504	1.8032
Smp_175200	hypothetical protein	3.86328	6.95867	1.80123
Smp_074260	Growth arrest and DNA-damage-inducible proteins- interacting protein, putative	2.70095	4.86478	1.80114
Smp_164880	4.1 G protein, putative	35.5874	64.0886	1.80088
Smp_048240	mannose-1-phosphate guanyltransferase, putative	22.9282	41.2762	1.80024
Smp_002840		16.3174	29.3685	1.79983
Smp_158600	oligosaccharyl transferase, putative	97.0278	174.584	1.79932
Smp_164000	TPA_exp: ORF3, putative	79.3746	142.659	1.79729
Smp_011830	hypothetical protein	10.6431	19.1213	1.79659
Smp_148140	hypothetical protein	22.6631	40.6936	1.79559
Smp_176760	metaxin, putative	4.45426	7.99736	1.79544
Smp_134940	hypothetical protein	14.8879	26.6995	1.79337
Smp_030730	tubulin beta chain, putative	3165.88	5674.83	1.7925
Smp_147510	cytochrome C oxidase assembly protein cox15, putative	91.4899	163.862	1.79104
Smp_067890	proteasome subunit alpha 2 (T01 family)	124.064	222.159	1.79068
Smp_132850	acetyltransferase-related	32.6663	58.4896	1.79052
Smp_135870	beige/beach protein - related	1.61381	2.88837	1.78978
Smp_067250	fms interacting protein, putative	5.74554	10.2806	1.78932
Smp_105200	glypican, putative	3.40793	6.09452	1.78834
Smp_039000	ATP synthase delta chain, putative	52.2545	93.3983	1.78737
Smp_020270	voltage-dependent calcium channel	1.15487	2.06383	1.78707
Smp_173240	cement precursor protein 3B variant 3, putative	2.34674	4.19355	1.78697
Smp_200020		3.13771	5.60276	1.78562
Smp_093930	Receptor Tyrosine Kinase, putative	6.79788	12.1305	1.78445
Smp_100120	er degradation-enhancing alpha-mannosidase-like	14.4199	25.7199	1.78364
Smp_049550	heat shock protein 70 (hsp70), putative	985.131	1755.91	1.78242
Smp_205310		116.999	208.384	1.78107
Smp_082860	tryptophanyl-tRNA synthetase, putative	34.335	61.126	1.78028
Smp_038940	mRNA (guanine-7-)methyltransferase, putative	28.8008	51.1804	1.77704
Smp_210890	lethal giant larvae homolog 2	109.136	193.697	1.77482
Smp_176130	plasma membrane calcium-transporting atpase, putative	9.09988	16.1467	1.77438
Smp_105960	zuotin related factor	18.5245	32.8407	1.77283
Smp_017360	T-complex protein 1 subunit alpha (TCP-1-alpha) (CCT-alpha), putative	386.854	685.357	1.77162
Smp_167690	ubiquitin-protein ligase, putative	17.9884	31.8507	1.77063
Smp_129710	Uveal autoantigen with coiled-coil domains and ankyrin repeats protein, putative	5.36654	9.49825	1.7699
Smp_072800	DNA-directed RNA polymerase I, putative	3.15524	5.58375	1.76967
Smp_140410	maguk P55 subfamily member 2,6, putative	4.06155	7.18304	1.76855
Smp_104760		2.95105	5.21755	1.76803
Smp_095140	Hypothetical protein, putative	16.0903	28.4358	1.76726
Smp_102020		129.573	228.788	1.76571
Smp_042430	hypothetical protein	3.88927	6.86393	1.76484
Smp_156770	major tegumental antigen SM15, putative	24.4876	43.1927	1.76386
Smp_039400	initiation factor 5a, putative	1256.99	2213.03	1.76057
Smp_105680	hypothetical protein	362.27	637.759	1.76045
Smp_071950	tetratricopeptide repeat protein, tpr, putative	15.8532	27.9065	1.76031
Smp_087250	crp1/csrp1/crip1, putative	48.8511	85.9924	1.7603
Smp_017650	family U48 unassigned peptidase (U48 family)	6.70832	11.8039	1.75959
Smp_065150	establishment of cohesion 1 (eco1) homolog, putative	43.1028	75.8182	1.75901
Smp_002950		3.0965	5.44245	1.75761
Smp_203930		1.04281	1.83285	1.75761
Smp_182140	hypothetical protein	14.0608	24.7106	1.7574
Smp_052790	hypothetical protein	5.18964	9.11762	1.75689
Smp_088650	ADP-ribosylation factor, arf, putative	22.7825	40.0201	1.75661
Smp_175420	microsomal signal peptidase 23 kD subunit (spc22/23), putative	33.3356	58.5303	1.75579
Smp_210070	host cell factor-related	3.58111	6.28283	1.75444
Smp_002640	hox protein Smox1	0.947214	1.66134	1.75392
Smp_125790	actin-related protein 5, arp5	16.6048	29.1229	1.75389
Smp_169750	dicer-1, putative	1.02659	1.79966	1.75305
Smp_124840	hypothetical protein	82.8542	145.056	1.75074
Smp_137800	hypothetical protein	1.406	2.46108	1.75042
Smp_066410	Pyruvate dehydrogenase protein X component, mitochondrial precursor (Dihydrolipoamide dehydrogenase-binding protein of pyruvate dehydrogenase complex) (Lipoyl-containing pyruvate dehydrogenase complex component X) (E3-binding protein) (E3BP) (proX), putative	48.5286	84.9378	1.75026
Smp_130140		1.8756	3.2792	1.74834
Smp_038030	adenylosuccinate lyase	25.8891	45.2522	1.74792
Smp_212220	chromatin-specific transcription elongation factor 140 kDa subunit (M24 family)	46.6016	81.4184	1.74712
Smp_018670	4.1 G protein, putative	3.19034	5.57001	1.7459
Smp_139720	zinc transporter, putative	41.3805	72.2443	1.74585
Smp_103640	egg protein CP391S-like	11.6174	20.2777	1.74546
Smp_170110	high-density lipoprotein receptor (hdl)	78.5155	136.863	1.74313
Smp_099800	hypothetical protein	3.43254	5.98056	1.74231
Smp_195080	cofilin	530.121	923.481	1.74202
Smp_032120		109.668	190.981	1.74144
Smp_053040	snf7-related	53.7501	93.5333	1.74015
Smp_125150		1.7684	3.07708	1.74004
Smp_092390	hypothetical protein	6.31496	10.9854	1.73958
Smp_167530	hypothetical protein	37.1146	64.5399	1.73893
Smp_202420		79.9041	138.802	1.7371
Smp_101240	phenylalanyl-tRNA synthetase alpha chain, putative	63.7308	110.697	1.73695
Smp_133270	sel-1-like protein, sel-1l	51.6479	89.6727	1.73623
Smp_029240	protein arginine N-methyltransferase 1, putative	273.357	474.471	1.73572
Smp_018790		7.44486	12.9197	1.73538
Smp_148720	t3/t7 bacteriophage-related mitochodrial DNA- directed rna polymerase	6.05201	10.5004	1.73502
Smp_165910		11.1803	19.3955	1.73478
Smp_045040	ribosomal RNA methyltransferase, putative	65.9567	114.419	1.73476
Smp_173770		2.20313	3.81964	1.73373
Smp_154170	hypothetical protein	2.78805	4.83181	1.73304
Smp_118190	hypothetical protein	61.1591	105.968	1.73266
Smp_061230	succinate dehydrogenase, putative	143.476	248.545	1.73231
Smp_163960	limd1, putative	0.619469	1.07291	1.73198
Smp_158050	helicase, putative	39.632	68.5837	1.73051
Smp_156070	hypothetical protein	49.2087	85.153	1.73045
Smp_051810	elongation of fatty acids protein 1	12.9196	22.3459	1.7296
Smp_160540		10.7596	18.595	1.72823
Smp_079760	protein kinase	7.21152	12.4611	1.72794
Smp_176350	contactin	2.08129	3.59313	1.72639
Smp_176000	myosin V, putative	1.90187	3.28252	1.72595
Smp_000190	oxidoreductase, short chain dehydrogenase/reductase family, putative	6.59322	11.3794	1.72593
Smp_033870	hypothetical protein	4.47044	7.7145	1.72567
Smp_175140	hypothetical protein	18.4837	31.8959	1.72562
Smp_212210	chromatin-specific transcription elongation factor 140 kDa subunit (M24 family)	22.9256	39.5565	1.72543
Smp_152750	receptor protein tyrosine phosphatase, putative	8.2838	14.2876	1.72476
Smp_171880	hypothetical protein	5.1101	8.81197	1.72442
Smp_100570	hypothetical protein	19.3784	33.3916	1.72314
Smp_147420	hypothetical protein	2.85468	4.91773	1.72269
Smp_196110	ceramidase	13.9682	24.0567	1.72225
Smp_199450	mitochondrial ribosomal protein L2, putative	27.0705	46.6194	1.72215
Smp_172020	hypothetical protein	0.851451	1.46612	1.72191
Smp_134890	ATP-binding cassette, sub-family B, member 6, mitochondrial precursor (abc6), putative	0.880812	1.51668	1.72191
Smp_157980	hypothetical protein	1.68133	2.89376	1.72112
Smp_154360	cation-transporting atpase worm, putative	8.30734	14.2966	1.72095
Smp_199740	Conserved oligomeric Golgi complex component 4, putative	10.7178	18.4293	1.71951
Smp_123770	kettin/titin-related protein	6.37024	10.951	1.71909
Smp_083130	beta-1,3-glucuronyltransferase, putative	56.8712	97.7616	1.719
Smp_004590	hypothetical protein	8.38993	14.4148	1.71811
Smp_154320	DEAD box ATP-dependent RNA helicase, putative	46.1211	79.2388	1.71806
Smp_127580		18.1738	31.2187	1.71779
Smp_175570		51.0445	87.6781	1.71768
Smp_008340	putative 5'-nucleotidase domain-containing proteinical protein	2.33314	4.00054	1.71466
Smp_061970	hypothetical protein	2.95414	5.06156	1.71338
Smp_032490	tropomyosin, putative	3.941	6.7514	1.71312
Smp_079770	protein disulfide-isomerase ER-60 precursor (ERP60), putative	1033.6	1769.03	1.71152
Smp_119910	hypothetical protein	4.94852	8.46618	1.71085
Smp_164290		4.8677	8.32764	1.7108
Smp_205710		7.92892	13.5636	1.71065
Smp_101230	phenylalanyl-tRNA synthetase alpha chain, putative	25.0453	42.8426	1.71061
Smp_146660		1.31367	2.24466	1.7087
Smp_045610	rho GDP-dissociation inhibitor-related	162.983	278.48	1.70864
Smp_162210	hypothetical protein	4.19596	7.16657	1.70797
Smp_046680	hypothetical protein	54.5764	93.1826	1.70738
Smp_006990	translation initiation factor IF-2, putative	180.99	308.984	1.70719
Smp_143280	hypothetical protein	2.08993	3.56423	1.70543
Smp_124640	dna2/nam7 helicase family member, putative	9.64802	16.4491	1.70492
Smp_135080	microtubule-associated protein, putative	58.345	99.3738	1.70321
Smp_013970		12.3164	20.9648	1.70218
Smp_104370	hypothetical protein	1.27372	2.1679	1.70202
Smp_074940	family S9 non-peptidase homologue (S09 family)	30.4717	51.8519	1.70164
Smp_028340	brix domain containing protein, putative	93.3696	158.878	1.7016
Smp_166820	hypothetical protein	1.19408	2.03119	1.70105
Smp_097380	groes chaperonin, putative	552.326	939.214	1.70047
Smp_136920	n-acetylgalactosaminyltransferase, putative	1.12242	1.90728	1.69926
Smp_089650	hypothetical protein	1.93415	3.28661	1.69926
Smp_202440		1.67194	2.84105	1.69926
Smp_088800	aspartyl-tRNA synthetase, putative	15.3632	26.101	1.69893
Smp_094250	serine/threonine kinase	5.58168	9.48086	1.69857
Smp_128100	insulysin (M16 family)	5.14472	8.7376	1.69836
Smp_154270	adenylsulfate kinase, putative	21.9708	37.3051	1.69794
Smp_146140	eupitrilysin (M16 family)	28.1506	47.7816	1.69736
Smp_043670	6-phosphofructokinase	22.0493	37.4058	1.69646
Smp_057210	hypothetical protein	30.744	52.1484	1.69621
Smp_023140		118.204	200.491	1.69614
Smp_181900	hypothetical protein	19.2534	32.6405	1.69531
Smp_056360	P30 dbc protein, putative	1141.77	1934.81	1.69457
Smp_207070	ethanolamine-phosphate cytidylyltransferase	58.8904	99.7782	1.6943
Smp_099810	hypothetical protein	5.77488	9.78383	1.6942
Smp_211140	hypothetical protein	49.7725	84.2522	1.69275
Smp_172490	hypothetical protein	2.8701	4.85773	1.69253
Smp_037780	hypothetical protein	5.94534	10.0606	1.69218
Smp_086600	arginine/serine-rich splicing factor, putative	142.211	240.522	1.69131
Smp_143290	hypothetical protein	1.11921	1.89154	1.69007
Smp_000130	hormone-sensitive lipase (S09 family)	15.0103	25.3335	1.68775
Smp_091240	voltage-dependent anion-selective channel, putative	259.972	438.722	1.68757
Smp_168800	family C12 unassigned peptidase (C12 family)	25.701	43.3695	1.68747
Smp_135970	Polcalcin Che a 3 (Calcium-binding pollen allergen Che a 3), putative	2.3313	3.93212	1.68667
Smp_048680	hypothetical protein	2.6708	4.50391	1.68635
Smp_150690	proliferation-associated protein 2G4, 38kDa (M24 family)	298.229	502.585	1.68523
Smp_171540	Ribosome-binding protein 1 (Ribosome receptor protein) (mRRp), putative	188.212	317.169	1.68517
Smp_084320	ethanolaminephosphotransferase	4.15447	6.9944	1.68358
Smp_127780	hypothetical protein	136.079	229.086	1.68348
Smp_137780	androgen induced inhibitor of proliferation (as3) / pds5, putative	3.06958	5.16125	1.68142
Smp_170100	hypothetical protein	1.24385	2.09028	1.6805
Smp_199340	aspartyl-tRNA synthetase, putative	9.22414	15.4961	1.67995
Smp_166110	ebna2 binding protein P100, putative	130.749	219.415	1.67815
Smp_059920	hypothetical protein	5.96869	10.0159	1.67807
Smp_212350	hypothetical protein	1.59177	2.66987	1.6773
Smp_036550	hypothetical protein	22.2865	37.3791	1.67721
Smp_124230	DNA repair protein RAD51, putative	12.4508	20.859	1.67532
Smp_045930	hypothetical protein	11.1328	18.645	1.67479
Smp_049010	rna-binding protein related	27.8692	46.6682	1.67454
Smp_203600		4.77993	8.00371	1.67444
Smp_084860	hypothetical protein	2.01692	3.37141	1.67156
Smp_007000	partner of sld5, putative	2.76302	4.61682	1.67093
Smp_016410	Ran-binding protein, putative	56.1344	93.6644	1.66858
Smp_197880	DNA replication helicase dna2, putative	0.608144	1.01447	1.66813
Smp_021590	rac gtpase activating protein, putative	9.0672	15.1233	1.66791
Smp_086630		7.71474	12.864	1.66746
Smp_000100	filamin	18.6996	31.1791	1.66737
Smp_043150	SmIrV1 protein, putative	276.948	461.473	1.66628
Smp_126550		2.20935	3.67984	1.66558
Smp_199070		11.3125	18.8412	1.66551
Smp_184370	hypothetical protein	100.693	167.662	1.66508
Smp_167810	family C50 non-peptidase homologue (C50 family)	10.2828	17.1193	1.66485
Smp_121890	family C48 unassigned peptidase (C48 family)	2.98031	4.96043	1.6644
Smp_210450	hypothetical protein	25.5709	42.5378	1.66353
Smp_019030	cathepsin C, putative	12.9237	21.4987	1.66351
Smp_088660	hypothetical protein	177.761	295.641	1.66314
Smp_040720	hypothetical protein	21.7301	36.1367	1.66298
Smp_144290		0.63785	1.05978	1.66149
Smp_134950	centrin-related	9.75638	16.1975	1.66019
Smp_105710	mps one binder kinase activator-like 3 (mob1 homolog 3) (mob3)	25.5845	42.4724	1.66008
Smp_105930	programmed cell death protein 11 (pre-rRNA processing protein rrp5), putative	16.2892	27.0371	1.65982
Smp_096900		9.00768	14.9467	1.65933
Smp_172750	cation transporting ATPase, putative	11.3996	18.9027	1.6582
Smp_175530	pentatricopeptide repeat-containing protein, putative	8.56149	14.1946	1.65796
Smp_073590	GTP-binding protein-like protein	260.639	432.106	1.65787
Smp_066830	Protein N-terminal asparagine amidohydrolase, putative	8.74255	14.4935	1.65781
Smp_108390	histone H2B, putative	124.603	206.469	1.65702
Smp_171790	hypothetical protein	1.17639	1.94855	1.65637
Smp_139020	protein kinase	8.11801	13.4386	1.65541
Smp_065980	heat shock protein 70 (hsp70)-interacting protein, putative	27.4579	45.4217	1.65423
Smp_203390		9.2412	15.2854	1.65405
Smp_158920	uracil-DNA glycosylase, putative	2.65761	4.39345	1.65315
Smp_083710	hypothetical protein	4.36761	7.21993	1.65306
Smp_193330	hypothetical protein	12.8136	21.1759	1.65261
Smp_165300		51.7676	85.5261	1.65211
Smp_155500	DNA polymerase theta, putative	1.25628	2.07516	1.65183
Smp_081570	ebna2 binding protein P100, putative	222.794	367.826	1.65097
Smp_090030	hypothetical protein	11.9659	19.7519	1.65069
Smp_065610	pyruvate kinase, putative	158.581	261.713	1.65034
Smp_159730	hypothetical protein	23.1218	38.1567	1.65025
Smp_040570	rab5, putative	141.142	232.889	1.65003
Smp_163500	hypothetical protein	1.32906	2.19195	1.64925
Smp_210430	rab15, 13, 10, 1, 35, 5, and, putative	158.867	261.962	1.64894
Smp_150480	single-stranded DNA-binding protein mssp-1, putative	5.82376	9.60054	1.64851
Smp_109090	hypothetical protein	100.274	165.235	1.64784
Smp_193360	hypothetical protein	1.32256	2.17862	1.64728
Smp_175540		24.5079	40.365	1.64701
Smp_153320		6.39021	10.5231	1.64676
Smp_040710	DNA-directed rna polymerase II 13.3 kD polypeptide, putative	22.2592	36.6429	1.64619
Smp_038080	importin beta-1, putative	118.462	194.918	1.64541
Smp_038680	small nuclear ribonucleoprotein G (snrnp-G), putative	49.7656	81.8811	1.64533
Smp_124120	DNA polymerase epsilon subunit b, putative	8.14083	13.3763	1.64312
Smp_158130	ethanolamine-phosphate cytidylyltransferase	31.7042	52.0497	1.64173
Smp_096310	atypical protein kinase C	10.7676	17.6698	1.64102
Smp_199210	plasma membrane calcium-transporting atpase, putative	15.9688	26.1817	1.63955
Smp_135600	zinc finger protein, putative	4.52218	7.40501	1.63749
Smp_136210		29.0863	47.6198	1.63719
Smp_152830	sodium/calcium exchanger, putative	12.8761	21.0789	1.63706
Smp_133120	DEAD box ATP-dependent RNA helicase, putative	282.87	463.024	1.63688
Smp_145780	28S ribosomal protein S5, putative	12.8894	21.0919	1.63637
Smp_136260		52.3049	85.5262	1.63515
Smp_066290	hypothetical protein	3.97289	6.49594	1.63507
Smp_028120	optic atrophy 1-like protein, opa1	15.4227	25.2169	1.63505
Smp_168970	discs lost-related,	1.76127	2.87873	1.63446
Smp_075770	hypothetical protein	5.40795	8.83535	1.63377
Smp_103380	hypothetical protein	27.0057	44.1114	1.63341
Smp_007780	hypothetical protein	6.86526	11.2092	1.63274
Smp_119170		1.31916	2.15308	1.63216
Smp_019430	hypothetical protein	38.3494	62.5921	1.63215
Smp_004260	hypothetical protein	33.4077	54.5019	1.63142
Smp_173860	Traf3ip1 protein , putative	2.26123	3.68871	1.63128
Smp_142040	serine-rich repeat protein , putative	0.794172	1.29426	1.6297
Smp_140550	39S ribosomal protein L35, mitochondrial precursor, putative	11.1586	18.1811	1.62934
Smp_008830	helicase, putative	79.3592	129.297	1.62927
Smp_179140	aspartyl-tRNA synthetase, putative	0.63679	1.03683	1.62821
Smp_128660	hypothetical protein	2.53678	4.12858	1.62749
Smp_149900	chaperonin containing t-complex protein 1, eta subunit, tcph, putative	534.941	870.567	1.62741
Smp_063420	chaperonin containing t-complex protein 1, epsilon subunit, tcpe, putative	546.525	889.116	1.62685
Smp_004000	hypothetical protein	12.5154	20.3463	1.6257
Smp_132720	mRNA-capping enzyme, putative	18.7752	30.5218	1.62565
Smp_155490	hypothetical protein	1.84206	2.99432	1.62553
Smp_175250	26S proteasome regulatory subunit rpn2, putative	127.756	207.637	1.62526
Smp_167610	multidrug resistance-associated protein 4 (mrp/cmoat-related abc transporter	0.884253	1.43642	1.62445
Smp_055260	sodium-dependent amino acid transporter, putative	48.8398	79.3369	1.62443
Smp_194630	hypothetical protein	17.0325	27.6298	1.62218
Smp_170800	cysteinyl-tRNA synthetase, putative	44.6171	72.3711	1.62205
Smp_149260	kinesin eg-5, putative	18.1933	29.5083	1.62194
Smp_150670	hypothetical protein	1.87271	3.03542	1.62087
Smp_068080	hypothetical protein	66.018	106.95	1.62001
Smp_138590	HMG-CoA reductase	11.8953	19.267	1.61972
Smp_061650	26S proteasome subunit S9, putative	92.4929	149.759	1.61914
Smp_135580		10.6497	17.2373	1.61858
Smp_204750		8.49006	13.7383	1.61816
Smp_132090	wd40 protein, putative	139.262	225.338	1.61809
Smp_041060	septin, putative	16.1724	26.1643	1.61784
Smp_190720	aspartyl-tRNA synthetase, putative	20.2608	32.7398	1.61592
Smp_049930	hypothetical protein	7.37022	11.9065	1.61549
Smp_038100	ATP synthase beta subunit, putative	536.397	866.205	1.61486
Smp_058240	reticulon/nogo, putative	23.726	38.3115	1.61474
Smp_046600	Actin-1, putative	341.654	551.673	1.61471
Smp_022990	voltage-dependent anion-selective channel, putative	8.70956	14.0609	1.61442
Smp_103100	nuclear pore complex protein nup93 (nucleoporin nup93) (dead eye protein), putative	53.4646	86.3114	1.61437
Smp_070340	protein arginine n-methyltransferase, putative	38.4197	61.9843	1.61335
Smp_012400	pten-related phosphatase (plip)	22.5788	36.4239	1.61319
Smp_161980	ribonuclease II-related	33.4117	53.8732	1.6124
Smp_153490	GDP-mannose 4,6-dehydratase	26.0085	41.9072	1.61129
Smp_205760		1.23524	1.99015	1.61115
Smp_039870	vasodilator-stimulated phosphoprotein, putative	11.1768	18.003	1.61074
Smp_074210		3.50818	5.64516	1.60914
Smp_058320	nuclear autoantigenic sperm protein (nasp), putative	263.401	423.701	1.60858
Smp_135900	DNA double-strand break repair rad50 ATPase, putative	4.45377	7.1624	1.60817
Smp_162070		251.195	403.821	1.6076
Smp_158380	mitochondrial import inner membrane translocase subunit tim44, putative	18.3575	29.5052	1.60725
Smp_027340	insulin-inducedprotein, putative	51.1698	82.2299	1.607
Smp_073500	elongation factor tu (ef-tu), putative	151.619	243.64	1.60692
Smp_069600	hypothetical protein	5.86933	9.4274	1.60621
Smp_133300	5'-3' exoribonuclease, putative	108.769	174.695	1.60611
Smp_018250	troponin I, putative	64.1381	103.004	1.60597
Smp_173920		86.8764	139.503	1.60576
Smp_143150	eukaryotic translation elongation factor, putative	1353.33	2171.79	1.60477
Smp_064750	pantothenate kinase, putative	10.9111	17.4943	1.60335
Smp_185230	arginine/serine-rich splicing factor, putative	437.944	702.079	1.60313
Smp_063760	hypothetical protein	50.4614	80.8806	1.60282
Smp_170940		2.25818	3.61833	1.60232
Smp_017660	proteasome subunit, putative	20.4437	32.7553	1.60222
Smp_059130	cyln2 (cytoplasmic linker protein-115) (clip- 115), putative	13.0445	20.8994	1.60216
Smp_037460	hypothetical protein	38.1651	61.1283	1.60168
Smp_009310	Plasminogen activator inhibitor 1 RNA-binding protein (PAI1 RNA-binding protein 1) (PAI-RBP1) (SERPINE1 mRNA-binding protein 1), putative	4054.73	6492.8	1.60129
Smp_140290	U4/U6.U5 tri-snRNP-associated protein 3 (U4/U6.U5 tri-snRNP-associated 27 kDa protein) (27K) (Nucleic acid-binding protein RY-1), putative	208.94	334.482	1.60085
Smp_155920	high-density lipoprotein receptor (hdl)	9.18451	14.6903	1.59946
Smp_191160		2.38666	3.81699	1.5993
Smp_157820	ataxia telangiectasia mutated (atm), putative	0.657671	1.05134	1.59859
Smp_212510	peter pan-related	4.58435	7.31953	1.59663
Smp_027000	family S9 unassigned peptidase (S09 family)	31.715	50.614	1.5959
Smp_166000		13.6442	21.7679	1.59539
Smp_163620	helicase swr1, putative	18.9656	30.2418	1.59456
Smp_121160	mitochondrial carrier protein, putative	2.09143	3.33049	1.59244
Smp_027390	exocyst componenet sec8, putative	9.84122	15.6686	1.59214
Smp_162450	cation efflux family protein	8.59561	13.6513	1.58817
Smp_170260	hypothetical protein	2.1437	3.40251	1.58721
Smp_118570		35.9861	57.1078	1.58694
Smp_136560	hypothetical protein	5.86391	9.30389	1.58664
Smp_090440	DEAD box ATP-dependent RNA helicase, putative	41.1968	65.3568	1.58645
Smp_146900	DNAj (hsp40) homolog, subfamily C, member, putative	57.1096	90.5826	1.58612
Smp_018580		2.01155	3.19027	1.58597
Smp_205430		26.1806	41.5217	1.58597
Smp_016600	solute carrier family 1 (glial high affinity glutamate transporter, putative	5.84749	9.27267	1.58575
Smp_203620		13.4459	21.3212	1.58571
Smp_204620		12.2253	19.3808	1.58531
Smp_089700	integrin beta subunit, putative	33.5115	53.1221	1.58519
Smp_158440		46.4799	73.6401	1.58434
Smp_212000	signal recognition particle 72 kDa subunit, putative	78	123.515	1.58352
Smp_181700	hypothetical protein	5.52974	8.75603	1.58344
Smp_094140	DNA replication licensing factor MCM6, putative	77.1452	122.074	1.58239
Smp_084140	chromatin regulatory protein sir2, putative	34.7431	54.969	1.58215
Smp_199100	DNA repair helicase rad3/xp-d, putative	1.42147	2.24844	1.58178
Smp_093630	mitochondrial carrier protein-related	102.093	161.486	1.58176
Smp_105220	hypothetical protein	11.3682	17.9715	1.58086
Smp_150970	RAB6-interacting protein 2 (ERC protein 1), putative	4.86525	7.68715	1.58001
Smp_027920	tubulin alpha chain, putative	962.292	1519.08	1.5786
Smp_015900		35.6646	56.2869	1.57823
Smp_058350	programmed cell death, putative	136.281	215.066	1.57811
Smp_174470	mannosyl-oligosaccharidealpha-1,2-mannosidase-r el ated	3.82587	6.03691	1.57792
Smp_170510	tip120, putative	11.5818	18.2712	1.57757
Smp_143040	cullin, putative	8.39391	13.2347	1.5767
Smp_129070	rap1 and, putative	11.5945	18.2754	1.57621
Smp_207010	signal recognition particle 72 kDa subunit, putative	81.5452	128.494	1.57574
Smp_013630	cadherin-related	0.68658	1.08125	1.57483
Smp_042270	26S protease regulatory subunit 6a, putative	232.762	366.549	1.57478
Smp_137480		1.3208	2.07818	1.57342
Smp_031560	bcl2-associated athanogene, putative	10.1388	15.9463	1.5728
Smp_143140	eukaryotic translation elongation factor, putative	2863.89	4504.17	1.57275
Smp_008545	heat shock protein HSP60, putative	2051.48	3224.74	1.57191
Smp_143740	uroporphyrinogen decarboxylase	18.5076	29.0819	1.57135
Smp_194000	hypothetical protein	11.0064	17.2876	1.57068
Smp_040500		73.8495	115.959	1.5702
Smp_059100	msf1/px19 related	16.8785	26.4943	1.56971
Smp_096450	116 kD U5 small nuclear ribonucleoprotein component, putative	109.223	171.386	1.56914
Smp_127230	phd/f-box containing protein, putative	2.44521	3.83542	1.56854
Smp_135880	hypothetical protein	12.027	18.8533	1.56758
Smp_084740	ubiquitin-specific peptidase 14 (C19 family)	69.8395	109.468	1.56742
Smp_068420	small nuclear ribonucleoprotein SM-D3, putative	327.067	512.193	1.56602
Smp_165930	flightless-I, putative	18.434	28.8644	1.56582
Smp_142010	methionyl aminopeptidase 1 (M24 family)	38.6388	60.3744	1.56253
Smp_134140	camp-specific 3,5-cyclic phosphodiesterase, putative	3.49953	5.46703	1.56222
Smp_212060	hypothetical protein	8.58536	13.4095	1.5619
Smp_154590	hypothetical protein	53.197	83.0459	1.5611
Smp_011690	hypothetical protein	2.45825	3.83683	1.5608
Smp_176540	cadherin, putative	2.53515	3.95645	1.56064
Smp_064050	ruvb-related reptin and pontin	98.1655	153.167	1.56029
Smp_206300		9.95148	15.5259	1.56016
Smp_083040	adducin related protein	135.765	211.795	1.56001
Smp_204840		3.29962	5.14732	1.55997
Smp_060070	septin, putative	19.0436	29.6871	1.5589
Smp_020050	cop9 signalosome complex subunit, putative	29.7281	46.3403	1.5588
Smp_072620	Dynein light chain 1, cytoplasmic, putative	1.35496	2.11209	1.55878
Smp_179390	hypothetical protein	291.996	455.073	1.55849
Smp_129290	hypothetical protein	18.724	29.1802	1.55844
Smp_137170	plasma membrane calcium-transporting atpase, putative	47.2394	73.5766	1.55753
Smp_154420	clathrin heavy chain, putative	77.2281	120.284	1.55752
Smp_191400	hypothetical protein	7.84095	12.203	1.55632
Smp_181010	integrin alpha-ps, putative	1.11921	1.74077	1.55535
Smp_137790	androgen induced inhibitor of proliferation (as3) / pds5-related	5.20521	8.09156	1.55451
Smp_051400	cytoplasmic dynein light chain, putative	5.78817	8.99761	1.55448
Smp_094950	smile protein, putative	4.26104	6.62261	1.55422
Smp_033710	DEAD box ATP-dependent RNA helicase, putative	272.422	423.142	1.55326
Smp_169610	zinc finger protein, putative	10.2737	15.9493	1.55244
Smp_172650	hypothetical protein	0.858436	1.33199	1.55164
Smp_195140	KRAB-A domain-containing protein	17.1269	26.5706	1.55139
Smp_056440	superoxide dismutase [mn], putative	75.1997	116.652	1.55123
Smp_055760	family M41 unassigned peptidase (M41 family)	50.6067	78.3898	1.549
Smp_085500	histone acetyltransferase-related	38.7898	60.077	1.54878
Smp_131660	Jab1/MPN domain metalloenzyme (M67 family)	1.36478	2.11346	1.54858
Smp_014620	translation initiation factor eif-2b beta subunit, putative	12.9492	20.0455	1.54801
Smp_128160	hypothetical protein	0.940707	1.45601	1.54779
Smp_149000	protein phosphatase 2C, putative	1.74979	2.70753	1.54735
Smp_176590		13.1401	20.33	1.54717
Smp_179660		5.16865	7.99473	1.54677
Smp_130120		0.823002	1.27294	1.5467
Smp_178260	DNA polymerase alpha catalytic subunit, putative	8.50809	13.1592	1.54667
Smp_138480	hypothetical protein	44.8011	69.2869	1.54654
Smp_032780	putative dolichyl-phosphate beta- glucosyltransferase ((EC 2.4.1.117) dolp- glucosyltransferase)	24.3636	37.6632	1.54588
Smp_076650	Protein orai-1, putative	4.96752	7.67372	1.54478
Smp_084790	protein bat5 (S09 family)	13.4638	20.7979	1.54473
Smp_204490		4.94616	7.63928	1.54449
Smp_095630	CD9-like protein Sm-TSP-1	11.1558	17.2207	1.54366
Smp_141020		8.87819	13.7029	1.54344
Smp_033020	anti-silencing protein, putative	43.8405	67.6388	1.54284
Smp_012560	o-methyltransferase, putative	4.17089	6.4289	1.54137
Smp_050570	hypothetical protein	65.4782	100.926	1.54136
Smp_102930	hypothetical protein	0.860749	1.32612	1.54066
Smp_006920	tyrosine kinase	13.6853	21.0837	1.54061
Smp_077670	hypothetical protein	3.50254	5.39131	1.53926
Smp_048560	four and A half lim domains, putative	2.03355	3.12896	1.53867
Smp_062790	grpe protein, putative	70.0816	107.778	1.53789
Smp_031730	signalase (S26 family)	253.434	389.615	1.53734
Smp_013860	glutamate-cysteine ligase	10.5127	16.1601	1.53721
Smp_169040	hypothetical protein	2.5938	3.98526	1.53646
Smp_023170	hypothetical protein	41.4823	63.7327	1.53638
Smp_044750	marvel-containing potential lipid raft- associated protein, putative	9.94578	15.2692	1.53524
Smp_156090	hypothetical protein	4.3012	6.59756	1.53389
Smp_163610	26 Kd glutathione-S-transferase, Sm26, putative	61.9661	95.0393	1.53373
Smp_166150	serine/threonine kinase	22.3181	34.2228	1.53341
Smp_055800	pescadillo - related	226.757	347.452	1.53227
Smp_018530	nascent polypeptide associated complex alpha subunit (nac alpha), putative	818.429	1253.34	1.5314
Smp_043780	hypothetical protein	23.4788	35.9506	1.53119
Smp_152670	hypothetical protein	3.41494	5.22813	1.53096
Smp_143070	kelch-related proteins	4.63862	7.0957	1.5297
Smp_055870	synaptobrevin, putative	55.7445	85.2522	1.52934
Smp_188700	eukaryotic translation initiation factor 3 subunit (eif-3), putative	66.1194	101.011	1.5277
Smp_126600	RhoGEF domain-containing protein	10.0931	15.4175	1.52752
Smp_151080	rex4-related (xpmc2)	11.1461	17.0221	1.52719
Smp_194640	serine/threonine kinase	8.80655	13.4472	1.52696
Smp_042110		27.9859	42.7163	1.52635
Smp_202870		1.30386	1.99015	1.52635
Smp_063040	actin-like protein 6, acl6	23.9561	36.5315	1.52493
Smp_143490	DNA replication licensing factor MCM5, putative	49.015	74.7208	1.52445
Smp_004350	ubiquitin-conjugating enzyme E2 l, putative	6.78299	10.3356	1.52375
Smp_160970		1.98235	3.0193	1.52309
Smp_175210		27.8549	42.397	1.52207
Smp_098560	hypothetical protein	18.6597	28.3987	1.52193
Smp_142520	zinc finger protein, putative	1.90527	2.89684	1.52044
Smp_124490	retinoblastoma-binding protein-related	5.90404	8.97299	1.51981
Smp_024860	basic helix-loop-helix transcription factor, hes- related	1.34694	2.04673	1.51953
Smp_174450	surfeit locus protein, putative	26.3276	40.0036	1.51946
Smp_210830	family S9 non-peptidase homologue (S09 family)	19.4159	29.4852	1.51861
Smp_034030	hypothetical protein	1.44814	2.19827	1.518
Smp_005290	cytochrome C1, putative	101.373	153.785	1.51702
Smp_130680	DNA-directed rna polymerase II subunit, putative	12.0507	18.2778	1.51675
Smp_023930	hypothetical protein	3.14093	4.75928	1.51524
Smp_043100	heterogeneous nuclear ribonucleoprotein, putative	747.299	1132.33	1.51523
Smp_127310	biogenic amine (dopamine) receptor, putative	2.13259	3.23014	1.51466
Smp_179690	hypothetical protein	12.2366	18.5302	1.51432
Smp_002920	hypothetical protein	6.27293	9.49326	1.51337
Smp_021070	GTP-binding protein-animal, putative	103.039	155.935	1.51336
Smp_142020	hypothetical protein	27.0166	40.8855	1.51335
Smp_062950	growth factor receptor-bound protein, putative	23.9948	36.304	1.51299
Smp_160460	Myb1-related transcription factor	4.75651	7.19493	1.51265
Smp_034010	12-lipoxygenase), putative	6.68026	10.1042	1.51255
Smp_179010	exosome complex exonuclease rrp42 (ribosomal rna processing protein 42), putative	83.2189	125.85	1.51227
Smp_186980	flap endonuclease-1, putative	28.8909	43.69	1.51224
Smp_148480	cleavage and polyadenylation specificity factor cpsf, putative	7.37013	11.1406	1.51158
Smp_170590	cation efflux protein/ zinc transporter, putative	4.23451	6.39858	1.51106
Smp_112660	hypothetical protein	2.7014	4.08033	1.51045
Smp_173230	hypothetical protein	6.18888	9.34798	1.51045
Smp_136870	ER6-like protein	7.06497	10.6713	1.51045
Smp_143700	hypothetical protein	1.20475	1.81971	1.51045
Smp_172880	hypothetical protein	1.00928	1.52447	1.51045
Smp_045730	Exosome complex exonuclease RRP43, putative	114.049	172.032	1.50841
Smp_163830	mitochondrial 39S ribosomal protein L39, putative	2.85346	4.3035	1.50817
Smp_180070	gem-associated protein 5 (gemin5), putative	11.7896	17.7749	1.50768
Smp_066710		4.91222	7.39888	1.50622
Smp_150850	histone-lysine n-methyltransferase, setb1, putative	6.59634	9.93361	1.50593
Smp_203660		22.057	33.2062	1.50547
Smp_010100	lipoic acid synthetase	66.5916	100.244	1.50536
Smp_007970	hypothetical protein	28.2283	42.4848	1.50505
Smp_042020	ATP-diphosphohydrolase 1, putative	0.825705	1.24239	1.50464
Smp_155330	serine/threonine kinase	2.59761	3.9083	1.50457
Smp_067940	hypothetical protein	0.911064	1.37061	1.50441
Smp_175890		38.2135	57.4454	1.50328
Smp_180800		12.0187	18.0596	1.50262
Smp_009250	hypothetical protein	35.8425	53.8161	1.50146
Smp_086750	zinc finger protein, putative	17.5732	26.3779	1.50103
Smp_033370	hypothetical protein	120.899	181.413	1.50053
Smp_199730	cytochrome C oxidase assembly protein cox15, putative	17.9967	27.0042	1.50051
Smp_173890	peter pan-related	50.0272	75.0612	1.50041
Smp_138960	SPFH domain protein 1 precursor. , putative	15.3516	23.0281	1.50005
Smp_022730	nucleolar protein family A member 1 (snornp protein gar1), putative	136.322	204.374	1.4992
Smp_123500	ATP-dependent RNA helicase, putative	26.158	39.2158	1.49919
Smp_149440	rac-GTP binding protein, putative	6.53947	9.79249	1.49745
Smp_178850	poly(A) polymerase, putative	47.6597	71.3175	1.49639
Smp_197480	hypothetical protein	8.04336	12.0354	1.49631
Smp_201900		2.21778	3.31716	1.49571
Smp_161250	hypothetical protein	10.7683	16.1017	1.49528
Smp_182910	hypothetical protein	54.8043	81.9403	1.49514
Smp_174580	vesicular integral-membrane protein vip36 (mannose-binding lectin 2)-related	65.7479	98.2901	1.49496
Smp_083870	PwLAP aminopeptidase (M17 family)	156.676	234.197	1.49478
Smp_130670	hypothetical protein	1.23041	1.8389	1.49455
Smp_041890	ribonuclease hi large subunit, putative	38.3662	57.3292	1.49426
Smp_070110	putative mitochondrial 39S ribosomal protein L45	17.7247	26.4638	1.49305
Smp_162890	rotamase, putative	2.31595	3.45697	1.49268
Smp_002960	pelota, putative	31.0501	46.3298	1.4921
Smp_151030	3-hydroxyacyl-CoA dehydrogenase	74.6726	111.412	1.49201
Smp_157560	hypothetical protein	1.45943	2.17708	1.49174
Smp_070030	snf7-related	5.33735	7.95495	1.49043
Smp_134080	inositol transporter	0.791047	1.1789	1.49031
Smp_007540	3'-5' exoribonuclease csl4-related	74.8485	111.537	1.49017
Smp_052870	26S proteasome non-ATPase regulatory subunit, putative	51.7661	77.1345	1.49006
Smp_089460	family C2 unassigned peptidase (C02 family)	27.4649	40.9205	1.48992
Smp_032500	DNA replication licensing factor MCM7, putative	81.5596	121.507	1.4898
Smp_163040		2.64634	3.94246	1.48978
Smp_015090	coatomer beta subunit, putative	32.2935	48.0872	1.48907
Smp_152330	serine/threonine kinase	7.09268	10.5592	1.48875
Smp_110400	hypothetical protein	538.232	800.772	1.48778
Smp_151140	serine/threonine kinase	2.94208	4.37643	1.48753
Smp_129390	vacuolar protein sorting-associated protein (vps13b), putative	0.792298	1.17826	1.48714
Smp_133310		53.0537	78.8268	1.48579
Smp_049380	chimerin-related rho- gtpase-activating protein	16.8529	25.037	1.48562
Smp_012530	transcription elongation factor SPT4-like protein	77.0733	114.498	1.48557
Smp_007770	ubiquitin-conjugating enzyme-related	4.84676	7.19251	1.48398
Smp_175230	dihydrofolate reductase	68.8766	102.209	1.48394
Smp_141240	rna binding motif protein, putative	11.7169	17.377	1.48308
Smp_200720		2.19897	3.26104	1.48299
Smp_133960		0.702447	1.04172	1.48299
Smp_068110	meiotic recombination repair protein 11 (mre11), putative	36.7297	54.4656	1.48288
Smp_102070	GST class-mu	317.052	470.114	1.48276
Smp_125650	inositol polyphosphate multikinase, putative	13.48	19.9865	1.48267
Smp_001590	hypothetical protein	15.6923	23.2663	1.48266
Smp_147760	hypothetical protein	1.09674	1.62602	1.4826
Smp_175610	thioredoxin-like protein, putative	17.1511	25.4262	1.48248
Smp_160620	subfamily M12B unassigned peptidase (M12 family)	13.9333	20.6509	1.48213
Smp_095350	zinc finger protein, putative	1.63652	2.42479	1.48168
Smp_128150	oxysterol-binding protein 1,, putative	5.20689	7.71393	1.48149
Smp_016550	GTP-binding protein hflx, putative	8.04738	11.922	1.48148
Smp_210880	inorganic pyrophosphatase, putative	3.30083	4.88831	1.48093
Smp_133420	serine/threonine kinase	3.71831	5.50305	1.47999
Smp_154490	multiple pdz domain protein, putative	3.08555	4.56478	1.4794
Smp_164250	pyridoxine kinase	15.4336	22.8289	1.47917
Smp_133250	discoidin domain receptor, putative	2.5789	3.81369	1.47881
Smp_197830	rassf, putative	3.0947	4.57482	1.47828
Smp_159110	Bullous pemphigoid antigen 1, isoform 5 (BPA) (Hemidesmosomal plaque protein) (Dystonia musculorum protein) (Dystonin), putative	29.9198	44.2295	1.47827
Smp_187350	hypothetical protein	4.88428	7.21771	1.47774
Smp_028850		62.6292	92.5393	1.47757
Smp_048420		21.3915	31.5997	1.47721
Smp_136350	Ribonuclease P/MRP protein subunit POP5, putative	14.6391	21.6247	1.47719
Smp_086450	pseudouridylate synthase, putative	32.5494	48.0805	1.47716
Smp_006740	major vault protein, putative	133.506	197.208	1.47714
Smp_042400	hypothetical protein	32.0385	47.3251	1.47713
Smp_194620	methyltransferase, putative	30.2249	44.6403	1.47694
Smp_171370	serine/threonine kinase	3.03146	4.47641	1.47665
Smp_169820	hypothetical protein	3.81747	5.63628	1.47644
Smp_143450	hypothetical protein	16.1041	23.7745	1.4763
Smp_050430		42.396	62.5543	1.47548
Smp_173680	hypothetical protein	3.53048	5.2086	1.47532
Smp_029970		5.19496	7.66273	1.47503
Smp_157220	hypothetical protein	2.715	4.00284	1.47435
Smp_103470	mago nashi protein homolog	110.389	162.696	1.47383
Smp_076950	solute carrier family 33 (acetyl-CoA transporter, putative	13.4144	19.7557	1.47272
Smp_180190	hypothetical protein	2.92087	4.30049	1.47233
Smp_210920	ribosomal pseudouridine synthase, putative	1.99063	2.92959	1.47169
Smp_075940	prohibitin, putative	197.661	290.868	1.47154
Smp_210940	DNA polymerase epsilon, catalytic subunit, putative	13.838	20.3602	1.47132
Smp_089550	Eif5b-like protein, putative	7.21312	10.6083	1.4707
Smp_204630		1.6039	2.358	1.47017
Smp_037910	succinate dehydrogenase, putative	128.127	188.361	1.4701
Smp_180640		3.09035	4.54258	1.46992
Smp_058460	eukaryotic translation initiation factor 3 (eif3)-related	133.444	196.124	1.46972
Smp_003340	hypothetical protein	10.8183	15.8983	1.46958
Smp_210320	hypothetical protein	14.9398	21.9425	1.46873
Smp_072740	Phytochelatin synthase, putative	26.0318	38.2256	1.46842
Smp_127430		6.12053	8.98601	1.46817
Smp_133590	hypothetical protein	1.25606	1.84401	1.46809
Smp_030320	F-box protein FBW7 (fragment), putative	10.4236	15.3002	1.46784
Smp_187940	hypothetical protein	46.8896	68.8098	1.46748
Smp_196570	Spectrin beta chain, brain 4 (Spectrin, non- erythroid beta chain 4) (Beta-V spectrin) (BSPECV), putative	146.089	214.383	1.46748
Smp_172570	hypothetical protein	6.77816	9.94594	1.46735
Smp_010930	heat shock protein 70 (hsp70)-interacting protein, putative	40.4103	59.2865	1.46711
Smp_135490	multidrug resistance pump, putative	6.0839	8.92128	1.46637
Smp_140080	adipocyte-specific protein 4-related	59.5211	87.2772	1.46632
Smp_041740	chaperonin containing t-complex protein 1, gamma subunit, tcpg, putative	972.697	1425.04	1.46503
Smp_083450	DNAj homolog subfamily C member, putative	33.3177	48.8098	1.46498
Smp_078280	enoyl-CoA hydratase-related	5.03228	7.36996	1.46454
Smp_004600	chaperonin containing t-complex protein 1, delta subunit, tcpd, putative	563.798	825.691	1.46452
Smp_148410	hypothetical protein	2.46674	3.61249	1.46448
Smp_047640	ferritin, putative	7.63664	11.1835	1.46446
Smp_070930	proteasome subunit alpha 4 (T01 family)	282.033	413.011	1.46441
Smp_092750	nucleoside diphosphate kinase	860.008	1258.98	1.46391
Smp_210870	lethal giant larvae homolog 2	17.252	25.2464	1.46339
Smp_033950	Smad family member 4	55.8709	81.7566	1.46331
Smp_142550		10.0089	14.6455	1.46325
Smp_044970	2-oxoglutarate dehydrogenase	83.2207	121.733	1.46278
Smp_001390	hypothetical protein	1.65275	2.41597	1.46178
Smp_044440	alcohol dehydrogenase, putative	67.7763	99.0668	1.46167
Smp_160090	rnase h (70), putative	9.79082	14.3078	1.46135
Smp_211190	williams-beuren syndrome critical region protein, putative	1.53261	2.23892	1.46085
Smp_060910	small nuclear ribonucleoprotein f (snrnp-f), putative	173.678	253.387	1.45895
Smp_142180	poly(ADP-ribose) glycohydrolase, putative	23.425	34.1571	1.45815
Smp_153410	serine/threonine protein phosphatase 2a regulatory subunit A, putative	33.7342	49.1763	1.45775
Smp_186960	pol-related	6.34895	9.25454	1.45765
Smp_194530	hypothetical protein	2.16771	3.15876	1.45719
Smp_007660	transcription elongation factor s-II, putative	47.7438	69.5453	1.45664
Smp_106060	mitochondrial carrier protein-related	13.6486	19.8792	1.4565
Smp_176200	superoxide dismutase [Cu-Zn]	233.465	339.883	1.45582
Smp_128070		0.908554	1.32242	1.45552
Smp_060820	succinyl-CoA synthetase beta chain, putative	55.9489	81.4297	1.45543
Smp_081380	tumor protein d52, putative	4.33304	6.30486	1.45507
Smp_176070	hypothetical protein	2.81873	4.10085	1.45486
Smp_168050	long-chain-fatty-acid--CoA ligase	12.734	18.5219	1.45452
Smp_104660	ribosomal protein l7ae, putative	485.733	706.479	1.45446
Smp_171230	DNA repair/transcription protein met18/mms19, putative	2.03897	2.96419	1.45377
Smp_207040	annexin, putative	1.58735	2.30666	1.45316
Smp_198210	aminopeptidase P1 (M24 family)	7.26495	10.5546	1.45281
Smp_050820	replication factor C / DNA polymerase III gamma- tau subunit, putative	35.9105	52.17	1.45278
Smp_058150	hypothetical protein	56.6777	82.3318	1.45263
Smp_138210	hypothetical protein	3.79032	5.50448	1.45225
Smp_179930	syntaxin, putative	4.71176	6.84216	1.45214
Smp_165550	Afg3-like protein 2 (M41 family)	66.0647	95.9303	1.45206
Smp_080040	adhesion regulating molecule 1 (110 kD cell membrane glycoprotein), putative	117.068	169.964	1.45184
Smp_064600		6.27682	9.11212	1.45171
Smp_103330		22.9223	33.2744	1.45162
Smp_142230	cd63 antigen-like	14.4084	20.9104	1.45126
Smp_057020	DEAD box ATP-dependent RNA helicase, putative	16.4737	23.9007	1.45084
Smp_019760	DNA polymerase theta, putative	4.83171	7.00793	1.4504
Smp_022450	hypothetical protein	0.927814	1.34536	1.45003
Smp_091770	protein farnesyltransferase alpha subunit, putative	47.6737	69.0212	1.44778
Smp_086910	hypothetical protein	20.201	29.2456	1.44773
Smp_165330	xpa-binding protein 1-related	6.46491	9.35821	1.44754
Smp_136600		2.38927	3.45724	1.44698
Smp_165620	hypothetical protein	0.947671	1.37119	1.44691
Smp_120800	DNAj homolog subfamily C member, putative	2.00068	2.89429	1.44665
Smp_160420	rRNA processing protein ebna1-binding protein- related	17.6967	25.6008	1.44664
Smp_080730	serine/threonine kinase	78.0669	112.882	1.44597
Smp_156940		4.94469	7.14949	1.44589
Smp_100070		4.16348	6.01989	1.44588
Smp_140590	hypothetical protein	27.5018	39.7611	1.44576
Smp_130460	hypothetical protein	3.88542	5.61709	1.44569
Smp_011660	protein kinase	51.0669	73.7898	1.44496
Smp_006630	hypothetical protein	27.3097	39.4548	1.44472
Smp_137830	hypothetical protein	5.84779	8.44278	1.44376
Smp_165470	Receptor Tyrosine Kinase, putative	6.99113	10.0856	1.44263
Smp_067930	28 kDa heat- and acid-stable phosphoprotein (PDGF-associated protein) (PAP) (PDGFA-associated protein 1) (PAP1), putative	83.3075	120.151	1.44226
Smp_166780	hypothetical protein	2.32945	3.35902	1.44198
Smp_180520	myotubularin-related protein	3.98205	5.74186	1.44193
Smp_083340	hypothetical protein	125.578	180.799	1.43974
Smp_027750	hypothetical protein	14.4082	20.7431	1.43968
Smp_006980	hypothetical protein	46.1369	66.4186	1.4396
Smp_103320		350.162	503.557	1.43807
Smp_177900	hypothetical protein	2.28155	3.27997	1.43761
Smp_152340	hypothetical protein	0.798427	1.14776	1.43753
Smp_064010	camp-response element binding protein-related	8.50257	12.2114	1.43621
Smp_146340	DEAD box ATP-dependent RNA helicase, putative	56.7899	81.5537	1.43606
Smp_127940	sodium bicarbonate cotransporter (nbc2, 3), putative	6.15706	8.83919	1.43562
Smp_149040	phosphorylase B kinase alpha, kpb1, putative	8.10904	11.641	1.43555
Smp_170310	Spectrin beta chain, brain 4 (Spectrin, non- erythroid beta chain 4) (Beta-V spectrin) (BSPECV), putative	225.464	323.549	1.43504
Smp_155090	hypothetical protein	6.56421	9.40823	1.43326
Smp_099680	hypothetical protein	1.99813	2.86229	1.43249
Smp_162280	coproporphyrinogen oxidase	11.802	16.9029	1.43221
Smp_113200		59.1333	84.6687	1.43183
Smp_079220	ADP,ATP carrier protein, putative	1079.3	1544.91	1.4314
Smp_168240		3.35732	4.80315	1.43065
Smp_063180		3.03348	4.33947	1.43052
Smp_009760	14-3-3 protein, putative	2428.12	3473.41	1.43049
Smp_047320	hypothetical protein	6.32202	9.04064	1.43002
Smp_139100	hypothetical protein	5.93428	8.48515	1.42985
Smp_127660		18.1049	25.8857	1.42976
Smp_105700	U520, putative	35.8623	51.2701	1.42964
Smp_022090	ribose-phosphate pyrophosphokinase 1,, putative	86.0715	123.014	1.42921
Smp_086190	progestin and adipoq receptor family member VI, putative	27.9314	39.9143	1.42901
Smp_127040	hypothetical protein	5.17391	7.3916	1.42863
Smp_098980	hsda/sda1, putative	19.1142	27.2941	1.42795
Smp_059340	Guanine nucleotide-binding protein G(s) subunit alpha (Adenylate cyclase-stimulating G alpha protein), putative	31.2524	44.6264	1.42793
Smp_004990	chaperonin containing t-complex protein 1, zeta subunit, tcpz, putative	776.024	1107.41	1.42703
Smp_095920	DEAD box ATP-dependent RNA helicase, putative	11.0971	15.8356	1.42701
Smp_055670	rab-2,4,14, putative	22.746	32.4536	1.42678
Smp_074020	alpha adaptin carboxyl-terminal domain, putative	9.52476	13.5896	1.42676
Smp_055200	dolichyl-diphosphooligosaccharide-proteinglycos yl transferase-related	126.871	181.003	1.42666
Smp_089180	ubiquitin-specific peptidase 7 (C19 family)	96.7392	138.009	1.42661
Smp_004360		148.398	211.587	1.42581
Smp_073620	methionyl-tRNA synthetase, putative	260.432	371.317	1.42577
Smp_097830	leukocyte receptor cluster (lrc) member, putative	59.2017	84.3876	1.42542
Smp_066620	mitochondrial ribosomal protein S25, putative	106.925	152.365	1.42497
Smp_175120	Alpha-(1,6)-fucosyltransferase (EC 2.4.1.68) (Glycoprotein 6-alpha-L-fucosyltransferase) (GDP-fucose--glycoprotein fucosyltransferase) (GDP-L-Fuc:N-acetyl-beta-D-glucosaminide alpha1,6-fucosyltransferase) (alpha1-6FucT) (Fucosyltransferase 8), putative	8.28588	11.8029	1.42446
Smp_178330		1.27465	1.81527	1.42414
Smp_026190	hypothetical protein	12.1794	17.3413	1.42383
Smp_175750	fumarylacetoacetate hydrolase, putative	145.576	207.217	1.42343
Smp_015020	sodium potassium transporting ATPase alpha subunit	16.6515	23.6994	1.42326
Smp_144930	ikappab kinase complex-associated protein, putative	6.89499	9.80799	1.42248
Smp_127120	DEAD box ATP-dependent RNA helicase, putative	5.28894	7.52192	1.4222
Smp_096210	hypothetical protein	5.41861	7.70349	1.42167
Smp_016630	trimeric G-protein alpha o subunit, putative	1.34645	1.91357	1.4212
Smp_130540	alanine aminotransferase, putative	31.5635	44.8567	1.42116
Smp_180670		4.05409	5.76116	1.42107
Smp_120790	hypothetical protein	4.40244	6.25574	1.42097
Smp_160190	hypothetical protein	12.3504	17.5496	1.42097
Smp_077180	serine/threonine kinase	18.3994	26.145	1.42097
Smp_210380	nucleotide binding protein 2 (nbp 2), putative	17.6885	25.134	1.42092
Smp_180360		25.0716	35.6147	1.42052
Smp_166220	ubiquitin-activating enzyme E1b, putative	22.0402	31.3003	1.42015
Smp_155180	beta-taxilin, putative	7.29555	10.3534	1.41914
Smp_019840	DNA ligase I, putative	27.8723	39.5499	1.41897
Smp_198280	drug efflux protein-related	18.8589	26.7568	1.41879
Smp_038640	cactin-related	21.0944	29.9247	1.41861
Smp_202400		9.08507	12.8873	1.41851
Smp_075290	hypothetical protein	43.6489	61.9114	1.41839
Smp_094570	hypothetical protein	19.9251	28.2495	1.41779
Smp_050470	hypothetical protein	8.50909	12.0623	1.41758
Smp_059290	dual-specificity phosphatase, putative	52.24	74.0504	1.4175
Smp_075870	translocation associated membrane protein, putative	16.2659	23.0436	1.41668
Smp_090870	protein transport protein Sec13, putative	34.7365	49.1976	1.41631
Smp_137020	phosphatidylinositol transfer protein	39.6312	56.1229	1.41613
Smp_144430	formin-like	6.99773	9.90661	1.41569
Smp_006000	eukaryotictranslation initiation factor 3 subunit, putative	138.805	196.363	1.41467
Smp_165220	embryonic ectoderm development protein, putative	32.7136	46.2662	1.41428
Smp_120360	helicase, putative	14.8115	20.9403	1.41378
Smp_159590	hypothetical protein	8.70752	12.3093	1.41364
Smp_047740	26S proteasome non-ATPase regulatory subunit, putative	152.26	215.204	1.41339
Smp_067520	jun-related protein	5.45207	7.70136	1.41256
Smp_008440	DNA-directed rna polymerase II, subunit n, putative	33.0013	46.6145	1.41251
Smp_048080	hypothetical protein	3.14073	4.43598	1.4124
Smp_021800	prefoldin subunit 3-related	7.19381	10.1597	1.41228
Smp_014780	alpha-actinin, putative	37.1574	52.4589	1.4118
Smp_174910	importin alpha-related	238.718	337.018	1.41178
Smp_077560	hypothetical protein	40.8892	57.7001	1.41114
Smp_103420	hypothetical protein	2.81534	3.97061	1.41035
Smp_125760	prokaryotic DNA topoisomerase, putative	3.59704	5.07211	1.41008
Smp_176640	hypothetical protein	3.57302	5.03602	1.40946
Smp_118970	frizzled, putative	15.5487	21.8966	1.40825
Smp_048650	histidine triad (hit) protein, putative	24.9095	35.0753	1.40811
Smp_156920	activating signal cointegrator 1 complex subunit 3, helc1, putative	2.10451	2.9628	1.40783
Smp_000520	hypothetical protein	6.4507	9.08006	1.40761
Smp_201320		2.8434	4.0024	1.40761
Smp_147250	multidrug resistance associated protein, putative	12.3559	17.3882	1.40728
Smp_127710	hypothetical protein	4.7286	6.65346	1.40707
Smp_139980	ataxin 2-binding protein (hexaribonucleotide binding protein 1), putative	13.0742	18.3937	1.40687
Smp_148360	hypothetical protein	1.90027	2.6732	1.40675
Smp_197450	phosphatidylinositol transfer protein	2.39471	3.36823	1.40653
Smp_176710	transcriptional factor nfil3/e4bp4, putative	2.72694	3.83528	1.40644
Smp_042810	chromosome transmission fidelity factor, putative	3.15018	4.4302	1.40633
Smp_042790	dolichol-phosphate beta-D-mannosyltransferase	25.307	35.5896	1.40632
Smp_132570	choline/ethanolamine kinase, putative	1.33783	1.88137	1.40628
Smp_075330		38.4713	54.054	1.40505
Smp_020480	hypothetical protein	1.61736	2.27226	1.40492
Smp_118780	hypothetical protein	7.53696	10.5886	1.40489
Smp_136220	hypothetical protein	191.294	268.723	1.40477
Smp_150840	hypothetical protein	9.49553	13.3385	1.40472
Smp_017470	Selenoprotein S	14.8209	20.8191	1.40472
Smp_127840	dipeptidyl-peptidase 9 (S09 family)	2.00896	2.82171	1.40456
Smp_212190	thioredoxin-like protein, putative	56.522	79.3548	1.40396
Smp_154650	nuclear lim interactor-interacting factor (nli- interacting factor) (nli-if), putative	47.315	66.4227	1.40384
Smp_169130	afadin (af-6 protein), putative	0.849788	1.19277	1.40361
Smp_045940	procollagen-lysine,2-oxoglutarate 5-dioxygenase, putative	70.8825	99.4763	1.4034
Smp_029750	hypothetical protein	45.5908	63.9567	1.40284
Smp_199120	hypothetical protein	27.1583	38.0914	1.40257
Smp_167920	ubinuclein/yemanuclein, putative	25.6692	35.9676	1.4012
Smp_174840	chromobox protein, putative	24.2649	33.9853	1.4006
Smp_104980	phd finger protein, putative	34.598	48.4105	1.39923
Smp_067500		0.831989	1.16408	1.39915
Smp_053220	aldo-keto reductase, putative	53.4251	74.7396	1.39896
Smp_140100	double-stranded rna-binding protein zn72d, putative	39.2825	54.9516	1.39888
Smp_021980	hypothetical protein	3.37606	4.72246	1.39881
Smp_196020	Phosphatidylinositol-glycan biosynthesis class S protein	1.64064	2.29454	1.39856
Smp_152860	hypothetical protein	9.52823	13.3235	1.39832
Smp_212500	peter pan-related	23.4193	32.7398	1.39798
Smp_181870	DNA replication licensing factor MCM8, putative	0.976715	1.36542	1.39797
Smp_180630	hypothetical protein	1.4353	2.00627	1.39781
Smp_134640		34.759	48.55	1.39676
Smp_162030	folylpolyglutamate synthase	2.46831	3.44754	1.39672
Smp_128360	malic enzyme, putative	18.7907	26.2435	1.39662
Smp_080130	protein-s-isoprenylcysteine o-methyltransferase, putative (ec 2.1.1.100) (isoprenylcysteine carboxylmethyltransferase) (prenylcysteine carboxyl methyltransferase) (pccmt) (prenylated protein carboxyl methyltransferase) (ppmt) (farnesyl cysteine carboxyl methyltransferase) (fcmt)	29.8807	41.7252	1.39639
Smp_166040	ATP-dependent transporter, putative	14.5427	20.2981	1.39576
Smp_042670	hypothetical protein	14.517	20.256	1.39533
Smp_018260	glycogen synthase	7.53035	10.5005	1.39443
Smp_195160	KRAB-A domain-containing protein	9.18529	12.8063	1.39422
Smp_100030	ribosome biogenesis protein BMS1, putative	24.5052	34.1524	1.39368
Smp_015800	hypothetical protein	7.27557	10.1378	1.39341
Smp_099310	protein transport protein Sec23, putative	8.82693	12.2939	1.39277
Smp_124090	B-cell lymphoma/leukemia, putative	1.24695	1.73656	1.39265
Smp_024370	hypothetical protein	10.6702	14.8573	1.39241
Smp_154840	hypothetical protein	4.87578	6.78825	1.39224
Smp_026560	calmodulin, putative	591.88	823.566	1.39144
Smp_172220	hypothetical protein	12.3658	17.2012	1.39103
Smp_154140	site-1 peptidase (S08 family)	1.64579	2.28644	1.38927
Smp_140990		5.41394	7.5214	1.38926
Smp_199700	stromal cell-derived factor 2 precursor -like protein	31.2882	43.459	1.38899
Smp_049500	ATP-dependent transporter, putative	56.4142	78.3229	1.38835
Smp_162640		8.2761	11.4887	1.38817
Smp_055920	ubiquitin conjugating enzyme E2, putative	39.9665	55.4757	1.38805
Smp_171150	shk1 kinase-binding protein, putative	36.3987	50.5114	1.38773
Smp_035220	kif-3, putative	2.74012	3.8021	1.38757
Smp_187110	hypothetical protein	5.76691	7.99955	1.38715
Smp_140460	hypothetical protein	6.0979	8.45844	1.38711
Smp_041450	aspartyl-tRNA synthetase, putative	151.53	210.182	1.38706
Smp_001180	hypothetical protein	8.27927	11.4835	1.38702
Smp_031360	cap binding protein, putative	55.471	76.9359	1.38696
Smp_075560	small nuclear ribonucleoprotein Sm D2, putative	411.013	569.916	1.38662
Smp_066820		14.9641	20.7441	1.38625
Smp_003660	DEAD box ATP-dependent RNA helicase, putative	417.351	578.505	1.38614
Smp_171670	WD-repeat protein, putative	8.31059	11.5193	1.3861
Smp_161480	eukaryotic translation initiation factor 3 subunit (eif-3), putative	27.9245	38.6892	1.38549
Smp_179290	hypothetical protein	2.63643	3.65194	1.38519
Smp_149150	acyl-CoA-binding protein (acbp) (diazepam binding inhibitor) (dbi) (endozepine), putative	58.4353	80.9392	1.38511
Smp_212600	protein kinase, putative	2.60279	3.60471	1.38494
Smp_156570	hypothetical protein	22.5835	31.272	1.38473
Smp_034430	mitochondrial ribosome protein, putative	11.2582	15.5856	1.38438
Smp_160230		1.49252	2.0661	1.3843
Smp_173940	frizzled, putative	9.99913	13.8395	1.38407
Smp_000070	1-acyl-sn-glycerol-3-phosphate o-acyltransferase	102.546	141.913	1.38389
Smp_206160		8.13223	11.2534	1.3838
Smp_005520	zinc finger protein, putative	34.6436	47.9191	1.3832
Smp_066330	hypothetical protein	14.9139	20.6289	1.3832
Smp_054340	chaperonin containing t-complex protein 1, beta subunit, tcpb, putative	468.175	647.506	1.38304
Smp_138770	histone deacetylase, putative	1.56414	2.16326	1.38304
Smp_168450	core 1 udp-galactose:n-acetylgalactosamine-alpha- r beta 1,3- galactosyltransferase, putative	10.5555	14.5982	1.38299
Smp_157950	glycogenin-related	1.45145	2.00728	1.38294
Smp_125160	hypothetical protein	1.94117	2.68394	1.38264
Smp_106390		4.48844	6.2022	1.38182
Smp_172530	DNA replication licensing factor MCM4, putative	36.6805	50.6848	1.38179
Smp_075470	cysteine desulfurylase, putative	55.0571	76.0714	1.38168
Smp_037590	DNA replication licensing factor MCM3, putative	46.3094	63.9579	1.3811
Smp_176490		0.741302	1.02372	1.38098
Smp_173690	hypothetical protein	19.0549	26.3115	1.38082
Smp_165350	clasp2 protein, putative	9.64088	13.3112	1.3807
Smp_123390	requim, req/dpf2, putative	23.0198	31.7828	1.38068
Smp_083400	ubiquitin conjugating enzyme 13, putative	138.964	191.813	1.38032

## Sheet: B
Supplementary File 1B. Expression of DEAD box helicases (DBHs).
Feature ID	RPKM miracidia	RPKM sporocysts	Fold Change	Note
Smp_068440	20.5613	98.5147	4.79126	vlg-3
Smp_047110	23.9951	53.4925	2.22931
Smp_154320	46.1211	79.2388	1.71806	vlg-2
Smp_133120	282.87	463.024	1.63688
Smp_090440	41.1968	65.3568	1.58645
Smp_033710	272.422	423.142	1.55326	vlg-1
Smp_057020	16.4737	23.9007	1.45084
Smp_146340	56.7899	81.5537	1.43606
Smp_095920	11.0971	15.8356	1.42701
Smp_127120	5.28894	7.52192	1.4222
Smp_003660	417.351	578.505	1.38614
Smp_157800	116.439	158.076	1.35758
Smp_093690	123.232	167.2	1.35679
Smp_123410	85.9813	112.021	1.30285
Smp_211330	60.4416	77.1325	1.27615
Smp_211340	94.3662	118.697	1.25783
Smp_020200	45.4466	57.036	1.25501
Smp_034190	191.522	240.255	1.25445
Smp_166400	3.55226	4.44629	1.25168
Smp_094020	139.99	170.938	1.22108
Smp_125330	4.28634	5.21161	1.21586
Smp_157660	27.1591	31.657	1.16561
Smp_131770	37.2148	41.7177	1.121
Smp_171170	21.4337	23.3329	1.08861
Smp_084690	0	0
Smp_190120	0	0
Smp_097660	890.328	889.012	-1.00148
Smp_131360	18.5748	18.086	-1.02702
Smp_031010	23.8488	22.9357	-1.03981
Smp_210260	16.3782	15.0634	-1.08729
Smp_163110	32.176	29.2179	-1.10124
Smp_096530	121.219	106.294	-1.14041
Smp_013790	969.831	757.607	-1.28012
Smp_175130	8.71854	6.64342	-1.31236
Smp_172030	49.1221	35.1834	-1.39617
Smp_158970	15.7939	10.7791	-1.46524
Smp_210270	0.855411	0.549123	-1.55778

## Sheet: C
Supplementary File 1C. Transcripts that are conserved between planarian neoblast-enriched genes and genes that are upregulated in sporocyst 48 h post in vitro transformation.
Feature ID	Annotations - S. mansoni genome v.5	RPKM miracidia	RPKM sporocysts	Fold Change
Smp_011680	CD36-like class B scavenger receptor	0.530215	38.549	72.7045
Smp_184750	hypothetical protein	6.99987	204.738	29.2488
Smp_150990	cationic amino acid transporter, putative	0.165315	3.61442	21.8637
Smp_197110	choline/ethanolamine kinase, putative	0.495226	7.16333	14.4648
Smp_049150	aspartate aminotransferase, putative	6.31519	85.4976	13.5384
Smp_173950	hypothetical protein	0.204999	2.54126	12.3965
Smp_160160	sialin (solute carrier family 17 member 5) (sodium/sialic acid cotransporter) (ast) (membrane glycoprotein hp59), putative	0.146837	1.58025	10.7619
Smp_166950		0.222407	2.30244	10.3524
Smp_210210	tubulin tyrosine ligase-related	4.79403	43.9416	9.1659
Smp_161850	monocarboxylate transporter, putative	3.33494	27.7666	8.32597
Smp_134070	inositol transporter	3.93252	27.5208	6.99826
Smp_063530	apoferritin-2	1.46166	9.67127	6.61665
Smp_096520	sialin (solute carrier family 17 member 5) (sodium/sialic acid cotransporter) (ast) (membrane glycoprotein hp59), putative	0.469457	2.97045	6.32741
Smp_169730	fascin, putative	2.38798	13.7265	5.74816
Smp_013440	solute carrier protein, putative	1.20153	6.82381	5.67929
Smp_101790	t-box protein-related	0.480371	2.54988	5.30815
Smp_068440	DEAD box ATP-dependent RNA helicase, putative	20.5613	98.5147	4.79126
Smp_040540	ATP-dependent transporter, putative	19.1481	88.6516	4.62979
Smp_195120	KRAB-A domain-containing protein	8.85809	40.3563	4.55587
Smp_024380	Arginine N-methyltransferase 2, putative	46.1757	199.676	4.32426
Smp_061510	nardilysin (M16 family)	5.7486	22.538	3.9206
Smp_047680	ferritin, putative	2.13577	8.3472	3.90829
Smp_171740	multidrug resistance protein 1 (ATP-binding cassette C1), putative	0.945478	3.61979	3.82853
Smp_085540	myosin heavy chain	9.37465	35.472	3.78382
Smp_030300	endoplasmin, putative	26.9798	100.891	3.73949
Smp_047660	ferritin, putative	8.24594	29.3909	3.56429
Smp_132670	myosin regulatory light chain, putative	16.972	60.1299	3.54288
Smp_009600	serine/threonine kinase	43.0567	149.473	3.47155
Smp_160740	ctl2, putative	10.7905	37.4519	3.47083
Smp_155220	family M16 unassigned peptidase (M16 family)	1.26015	4.25176	3.37402
Smp_047620	cyclin B3, putative	4.29033	14.203	3.31047
Smp_089670	macroglobulin/complement, putative	5.37934	17.2459	3.20596
Smp_095360	fatty acid binding protein, putative	99.6747	317.775	3.18812
Smp_162710	protein kinase	5.01092	15.9188	3.17682
Smp_133710	importin 7, putative	25.1352	79.0034	3.14313
Smp_075030		14.7812	46.0517	3.11556
Smp_138730		1.82945	5.63186	3.07844
Smp_167460	cadherin-related	0.666581	2.04539	3.06847
Smp_032180	ADP-ribosylation factor, arf, putative	103.97	316.992	3.04887
Smp_130280	cell polarity protein	2.47279	7.50251	3.03403
Smp_033700	DNA photolyase, putative	15.8772	47.8177	3.01172
Smp_094190	serine/threonine kinase	1.79488	5.36272	2.98779
Smp_059790	transketolase	150.979	448.424	2.97012
Smp_173030	aminopeptidase A (M01 family)	1.87319	5.53869	2.95682
Smp_028930	thioredoxin domain containing protein 9-related	1.32741	3.90536	2.94209
Smp_070710	dimethylallyltransferase	2.0546	5.96265	2.9021
Smp_090120	alpha tubulin, putative	538.01	1560.8	2.90106
Smp_056370	pbs lyase heat-like protein	3.4458	9.98555	2.89789
Smp_175590	tyrosine kinase	3.53224	10.2071	2.88968
Smp_148690	serine/threonine kinase	4.19701	12.1199	2.88776
Smp_146700	zinc finger protein, putative	5.8981	16.9469	2.87329
Smp_158680	molybdopterin biosynthesis protein, putative	14.0802	40.1002	2.84798
Smp_047720	hypothetical protein	5.64555	16.0102	2.83589
Smp_079290	rna binding motif protein 4,lark, putative	257.079	725.208	2.82095
Smp_044690	mitochondrial glutamate carrier protein, putative	9.90406	27.8902	2.81604
Smp_122780	leucyl-tRNA synthetase, putative	1.25438	3.51988	2.80608
Smp_158840	hypothetical protein	10.6537	29.7345	2.79099
Smp_178530	hypothetical protein	9.13488	25.2086	2.7596
Smp_172200	tyrosine kinase	2.02947	5.59048	2.75465
Smp_042560	mitochondrial import receptor subunit tom40, putative	116.501	318.031	2.72985
Smp_084830	UDP-glucose 6-dehydrogenase, putative	9.58983	25.6335	2.67299
Smp_046740	dihydrolipoamide dehydrogenase	100.76	268.834	2.66807
Smp_010900	mitochondrial ribosomal protein L53, putative	5.50414	14.6842	2.66785
Smp_141080	DNAj (hsp40) homolog, subfamily B, member, putative	23.8703	63.4761	2.65921
Smp_033510	E2IG2-like protein	0.807728	2.13975	2.6491
Smp_124410	fatty-acid amide hydrolase, putative	15.0745	39.8483	2.64342
Smp_010400	hypothetical protein	18.1656	47.3424	2.60616
Smp_142300	polypyrimidine tract binding protein, putative	10.4022	26.8392	2.58015
Smp_180610	hypothetical protein	1.67998	4.32714	2.57571
Smp_055310	histone-lysine n-methyltransferase, seto7, putative	1.87193	4.78603	2.55674
Smp_018240	cell division control protein 48 aaa family protein (transitional endoplasmic reticulum atpase), putative	220.092	562.536	2.55592
Smp_054010	cationic amino acid transporter, putative	20.4693	52.1239	2.54644
Smp_175950	putative methyltransferase ncl1	24.2431	61.6286	2.5421
Smp_158950	kinase, putative	0.432913	1.08907	2.51568
Smp_094930	early growth response protein, putative	2.9552	7.40363	2.50529
Smp_121940	hypothetical protein	1.55661	3.89778	2.50403
Smp_030000	leucine aminopeptidase (M17 family)	6.8548	17.1618	2.50361
Smp_196930	wnt related	6.16568	15.3903	2.49612
Smp_004080	mitochondrial 2-oxoglutarate/malate carrier protein, putative	24.2398	60.3646	2.4903
Smp_104330	dihydrolipoamide succinyltransferase component of 2-oxoglutarate dehydrogenase, putative	133.515	331.571	2.48339
Smp_026310	zinc binding dehydrogenase, putative	67.994	168.79	2.48243
Smp_133560	asparagine synthetase, putative	6.71645	16.6267	2.47551
Smp_127490	blooms syndrome DNA helicase, putative	13.4923	33.2613	2.46521
Smp_194820	DNA repair and recombination protein rad54-related	2.85364	7.03317	2.46463
Smp_183860	hypothetical protein	85.8846	211.557	2.46327
Smp_039810	muscleblind-like protein	6.25622	15.328	2.45005
Smp_082490	cyclin B, putative	79.7182	194.014	2.43375
Smp_148560	hypothetical protein	8.71344	21.1103	2.42273
Smp_084910		0.56604	1.36346	2.40877
Smp_037530	Thioredoxin (mitochondrial), Trx M	2.53655	6.10007	2.40487
Smp_074080	serine/threonine kinase	7.51204	18.0352	2.40084
Smp_165830	mitochondrial ribosomal protein S7, putative	11.6062	27.8384	2.39857
Smp_129500	DNA-directed rna polymerase I largest subunit, putative	10.073	24.0171	2.3843
Smp_186670	dihydro-orotase (C26 family)	44.5597	106.122	2.38156
Smp_073930	rac-alpha serine/threonine-protein kinase (ec 2.7.1.37) (rac-pk-alpha)(akt1 kinase) (protein kinase b) (pkb) (c-akt) (thymoma viral proto-oncogene)	2.5659	6.08938	2.3732
Smp_193440	P30 dbc protein, putative	126.28	298.498	2.36377
Smp_143470	Spectrin beta chain, brain 3 (Spectrin, non- erythroid beta chain 3) (Beta-IV spectrin), putative	85.0016	198.734	2.338
Smp_198650	ankyrin 2,3/unc44, putative	11.4226	26.6279	2.33116
Smp_150860	serine/threonine kinase	3.91368	9.03465	2.30848
Smp_000530	zinc finger transcription factor gli2	9.48338	21.8189	2.30075
Smp_169320	protein phosphatase 2c gamma, putative	42.1958	96.8217	2.29458
Smp_162340	phosphatidylinositol 3- and 4-kinase, putative	2.1761	4.97067	2.28421
Smp_063640	G-protein, beta subunit, putative	53.2594	121.353	2.27852
Smp_142510	ribonuclease III, putative	2.82344	6.43309	2.27846
Smp_185370	hypothetical protein	24.3825	55.511	2.27668
Smp_028440	adenosylhomocysteinase, putative	254.492	578.761	2.27418
Smp_057930	protoheme IX farnesyltransferase, putative	10.7074	24.2291	2.26283
Smp_171820	neuropathy target esterase/swiss cheese -related protein	7.98097	18.0565	2.26244
Smp_181080	hypothetical protein	1.41124	3.19025	2.2606
Smp_053800	mitochondrial carrier, putative	1.4262	3.21714	2.25575
Smp_088950		16.602	37.4134	2.25354
Smp_097810	otubain-1 (C65 family)	20.4982	45.9939	2.2438
Smp_047110	DEAD box ATP-dependent RNA helicase, putative	23.9951	53.4925	2.22931
Smp_136970	Structural maintenance of chromosome 3 (Chondroitin sulfate proteoglycan 6) (Chromosome segregation protein SmcD) (Bamacan) (Basement membrane- associated chondroitin proteoglycan) (Mad member- interacting protein 1), putative	5.94109	13.1658	2.21606
Smp_076580	short chain dehydrogenase, putative	13.8294	30.6125	2.21358
Smp_044280	fibrillarin, putative	381.265	842.617	2.21005
Smp_145090	tumor differentially expressed protein-related	2.81139	6.21118	2.20929
Smp_181220	hypothetical protein	472.125	1036.43	2.19525
Smp_021280	arv1, putative	1.33122	2.91403	2.18899
Smp_161350	succinate semialdehyde dehydrogenase, putative	12.2055	26.5836	2.17801
Smp_004640	DNA-directed RNA polymerase I, putative	18.2017	39.6341	2.1775
Smp_067390	molybdopterin biosynthesis protein, putative	3.76187	8.17778	2.17386
Smp_062720	E1b-55kD-associated protein, putative	470.787	1022.62	2.17215
Smp_064150	mitochondrial carnitine/acylcarnitine carrier protein -related	41.9508	91.0038	2.1693
Smp_156360	pyruvate kinase, putative	45.2342	98.0766	2.1682
Smp_139110	ankyrin 2,3/unc44, putative	8.53335	18.4682	2.16424
Smp_159420	low-density lipoprotein receptor (ldl)	6.14552	13.2748	2.16008
Smp_139630	Lipopolysaccharide kinase, putative	6.78264	14.6078	2.1537
Smp_038240	alanyl-tRNA synthetase, putative	32.6467	70.2725	2.15251
Smp_015730		63.9086	137.006	2.14377
Smp_071770	rnase h (70), putative	3.8941	8.34573	2.14317
Smp_180400	serine/threonine kinase	22.6698	48.3869	2.13442
Smp_153430	arginyl-tRNA synthetase, putative	4.29816	9.15627	2.13027
Smp_061300	transcription initiation factor tfiid, putative	5.89071	12.5394	2.12868
Smp_097590	valine-tRNA ligase	16.4497	34.9469	2.12447
Smp_179380		3.96935	8.39371	2.11463
Smp_157300	tyrosine kinase	3.04143	6.41855	2.11037
Smp_143430	mannosidase alpha class 2a, putative	3.91653	8.23372	2.1023
Smp_173440	brca1 interacting protein C-terminal helicase 1 brip1, putative	8.28629	17.4147	2.10163
Smp_146720	hypothetical protein	1.16898	2.45538	2.10045
Smp_071630	rab-2,4,14, putative	38.8578	81.4928	2.09721
Smp_165000	histone h3 methyltransferase, putative	4.44892	9.32435	2.09587
Smp_179320	eukaryotic translation initiation factor 2c, putative	258.913	537.536	2.07613
Smp_026030	DNA repair and recombination protein rad54-related	1.94091	4.02745	2.07503
Smp_017430	Sm23, putative	600.351	1244.54	2.07303
Smp_040770	methionine-tRNA synthetase, putative	9.14773	18.9465	2.07117
Smp_086760	phosducin-like protein 3 (viral iap-associated factor 1) (viaf-1)	26.3387	54.4711	2.0681
Smp_146010	M16 family peptidase, putative	8.63049	17.8211	2.0649
Smp_167220	mitochondrial translational initiation factor, putative	29.9717	61.7949	2.06178
Smp_081790	nucleoside diphosphate kinase	1.13463	2.33883	2.06132
Smp_149500	elongation factor 2 kinase, putative	10.2232	21.0554	2.05956
Smp_149070	nucleolar rna-associated protein, putative	17.9615	36.974	2.05851
Smp_137390	slbp-P1-related	20.8423	42.8664	2.0567
Smp_096910	dolichyl glycosyltransferase	2.4622	5.05997	2.05506
Smp_167200	putative ATPase	139.526	286.555	2.05378
Smp_009030	ribonucleoside-diphosphate reductase, alpha subunit, putative	54.4388	111.745	2.05267
Smp_082050	ubiquitin-conjugating enzyme E2-25kD, putative	24.4039	49.9939	2.0486
Smp_123710	acetyl-CoA carboxylase	1.90808	3.90655	2.04738
Smp_149460	Tyrosine Kinase, TK group, SYK family	1.90006	3.88485	2.04459
Smp_046090	chaperonin containing t-complex protein 1, theta subunit, tcpq, putative	534.636	1092.29	2.04304
Smp_017010	hypothetical protein	137.891	281.011	2.03792
Smp_090860	protein phosphatase-5, putative	63.9056	130.176	2.03701
Smp_046500	proliferating cell nuclear antigen, putative	194.027	394.99	2.03575
Smp_044550	far upstream (fuse) binding protein, putative	1164.37	2369.08	2.03464
Smp_115340	acetyltransferase (gnat) family containing protein, putative	2.03429	4.10692	2.01884
Smp_211290	protein arginine n-methyltransferase, putative	7.44089	15.0184	2.01836
Smp_034840	14-3-3 protein epsilon	466.472	938.366	2.01162
Smp_211200	williams-beuren syndrome critical region protein, putative	4.85416	9.72756	2.00396
Smp_134860	translational activator gcn1-related	7.28928	14.6016	2.00317
Smp_122930	acyl-CoA dehydrogenase	14.3296	28.6412	1.99875
Smp_002880	ATP synthase alpha subunit mitochondrial, putative	361.27	720.692	1.99488
Smp_011700	tyrosine kinase	21.8689	43.617	1.99448
Smp_142170	trithorax protein ash2, putative	11.123	22.1814	1.99419
Smp_033540	carbonyl reductase, putative	114.08	227.484	1.99408
Smp_196270	phd/f-box containing protein, putative	5.79006	11.5358	1.99235
Smp_137540	disulfide oxidoreductase, putative	39.5846	78.8182	1.99114
Smp_133020	serine/threonine kinase	3.70918	7.37082	1.98718
Smp_031710	NADH-ubiquinone oxidoreductase 42 kD subunit, putative	9.07241	17.9249	1.97575
Smp_065000	hypothetical protein	1.43752	2.8237	1.96429
Smp_082620	farnesylated-protein converting enzyme 1 (M48 family)	19.7294	38.6974	1.9614
Smp_096360	replication factor C / DNA polymerase III gamma- tau subunit, putative	8.84558	17.3444	1.96079
Smp_054540	microtubule-associated protein, rp/eb family, putative	215.865	423.076	1.95991
Smp_132260	serine/threonine kinase	2.75759	5.38117	1.9514
Smp_166830	methyltransferase-related	54.9972	107.188	1.94897
Smp_166310	ran gtpase-activating protein, putative	21.6561	42.161	1.94684
Smp_169330	nuclear pore complex protein nup155, putative	7.57399	14.7396	1.94608
Smp_157140	hypothetical protein	8.65033	16.6748	1.92764
Smp_033760	hypothetical protein	144.681	278.272	1.92335
Smp_137370	serine/threonine kinase	1.77922	3.41883	1.92154
Smp_072640	SPFH domain / Band 7 family protein, putative	44.88	86.0016	1.91626
Smp_195150	KRAB-A domain-containing protein	9.98803	19.118	1.9141
Smp_078900	enhancer of zeste, ezh, putative	8.11167	15.5142	1.91258
Smp_056810	heterogeneous nuclear ribonucleoprotein, putative	105.849	202.243	1.91068
Smp_123520	rna m5u methyltransferase, putative	4.11153	7.84629	1.90836
Smp_179710	serine hydroxymethyltransferase putative	54.0298	102.936	1.90518
Smp_075210	prohibitin, putative	222.045	421.043	1.89621
Smp_071980	RING finger protein, putative	1.10751	2.09865	1.89493
Smp_096160	ADP-ribosylation factor-like 13, arl13	1.26227	2.38739	1.89134
Smp_023530	nucleosome assembly protein, putative	552.253	1042.81	1.88829
Smp_169260	zinc finger protein, putative	0.743843	1.40419	1.88775
Smp_148760	hypothetical protein	0.587035	1.10698	1.88572
Smp_137160	mitochondrial solute carrier, putative	7.15949	13.5007	1.88571
Smp_175490	androgen induced inhibitor of proliferation (as3) / pds5, putative	2.02569	3.81359	1.88261
Smp_179370	low-density lipoprotein receptor (ldl)	53.0062	99.751	1.88187
Smp_143920	hypothetical protein	9.46846	17.8119	1.88118
Smp_195130	retrovirus-related Pol polyprotein	24.2592	45.5916	1.87936
Smp_148930	structure specific recognition protein, putative	89.705	168.4	1.87726
Smp_171710	structural maintenance of chromosomes smc2, putative	14.3789	26.9223	1.87235
Smp_008580	sugar transporter, putative	6.62162	12.3926	1.87153
Smp_161920	actin, putative	650.087	1216.42	1.87116
Smp_169790	prokaryotic DNA topoisomerase, putative	10.879	20.3347	1.86918
Smp_012930	inosine-5-monophosphate dehydrogenase, putative	41.3805	77.0752	1.86259
Smp_140520	ank repeat-containing, putative	0.769685	1.43325	1.86212
Smp_126240	titin, putative	3.762	7.00303	1.86152
Smp_000730	ADP-ribosylation factor family	2.99317	5.56086	1.85785
Smp_012480	exonuclease, putative	7.26778	13.4995	1.85744
Smp_148050	glutaminyl-tRNA synthetase (glutamine--tRNA ligase) (glnrs), putative	48.5872	90.2248	1.85697
Smp_137430	Splicing factor 3B subunit 3, 5' fragment	77.6795	144.044	1.85434
Smp_022320	cytochrome c1 heme lyase, putative	43.4591	80.5637	1.85378
Smp_183710	actin, putative	3701.27	6856.04	1.85235
Smp_123640	serine/threonine kinase	4.23534	7.84432	1.85211
Smp_054430	zinc finger protein, putative	0.56855	1.05292	1.85194
Smp_073340	serine/threonine kinase	9.02409	16.7088	1.85157
Smp_160240	furin-1 (S08 family)	7.71787	14.289	1.85141
Smp_040130	cyclophilin	1389.8	2572.92	1.85128
Smp_159900	lamin, putative	33.8025	62.5076	1.8492
Smp_210650	huntingtin interacting protein-related	17.1849	31.7208	1.84585
Smp_167680	hypothetical protein	7.40283	13.6439	1.84307
Smp_165400	putative propionyl-CoA carboxylase alpha subunit	6.35035	11.6896	1.84078
Smp_002410	14-3-3 epsilon 2	333.739	614.049	1.83991
Smp_170400	nicalin (M28 family)	17.2012	31.6082	1.83755
Smp_141120	hypothetical protein	10.4095	19.1058	1.83543
Smp_010940	Acidic leucine-rich nuclear phosphoprotein 32- related protein (ANP32/acidic nuclear phosphoprotein-like protein)	641.715	1176.31	1.83308
Smp_164480	tubulin beta chain, putative	502.325	920.091	1.83167
Smp_135570	actin-like protein	15.8327	28.8974	1.82518
Smp_199630	hypothetical protein	4.39322	8.01742	1.82495
Smp_210970	serine/threonine kinase	3.87681	7.07422	1.82475
Smp_086860	histone H2A, putative	240.284	437.087	1.81904
Smp_013360	U1 small nuclear ribonucleoprotein 70 kD, putative	198.187	360.457	1.81877
Smp_140690	DNA-directed RNA polymerase I subunit, putative	13.8645	25.1049	1.81074
Smp_157410	hypothetical protein	10.1368	18.3461	1.80985
Smp_005260	RNA and export factor binding protein, putative	219.587	397.252	1.80908
Smp_164810	tyrosine kinase	1.52709	2.75667	1.80517
Smp_062520	n-terminal acetlytransferase-related	31.7469	57.261	1.80367
Smp_074260	Growth arrest and DNA-damage-inducible proteins- interacting protein, putative	2.70095	4.86478	1.80114
Smp_164880	4.1 G protein, putative	35.5874	64.0886	1.80088
Smp_176760	metaxin, putative	4.45426	7.99736	1.79544
Smp_134940	hypothetical protein	14.8879	26.6995	1.79337
Smp_030730	tubulin beta chain, putative	3165.88	5674.83	1.7925
Smp_147510	fatty acid binding protein, putative	91.4899	163.862	1.79104
Smp_067890	proteasome subunit alpha 2 (T01 family)	124.064	222.159	1.79068
Smp_132850	acetyltransferase-related	32.6663	58.4896	1.79052
Smp_067250	fms interacting protein, putative	5.74554	10.2806	1.78932
Smp_039000	ATP synthase delta chain, putative	52.2545	93.3983	1.78737
Smp_020270	voltage-dependent calcium channel	1.15487	2.06383	1.78707
Smp_049550	heat shock protein 70 (hsp70), putative	985.131	1755.91	1.78242
Smp_038940	mRNA (guanine-7-)methyltransferase, putative	28.8008	51.1804	1.77704
Smp_210890	lethal giant larvae homolog 2	109.136	193.697	1.77482
Smp_017360	T-complex protein 1 subunit alpha (TCP-1-alpha) (CCT-alpha), putative	386.854	685.357	1.77162
Smp_039400	initiation factor 5a, putative	1256.99	2213.03	1.76057
Smp_017650	family U48 unassigned peptidase (U48 family)	6.70832	11.8039	1.75959
Smp_052790	hypothetical protein	5.18964	9.11762	1.75689
Smp_088650	ADP-ribosylation factor, arf, putative	22.7825	40.0201	1.75661
Smp_210070	host cell factor-related	3.58111	6.28283	1.75444
Smp_002640	hox protein Smox1	0.947214	1.66134	1.75392
Smp_125790	actin-related protein 5, arp5	16.6048	29.1229	1.75389
Smp_169750	dicer-1, putative	1.02659	1.79966	1.75305
Smp_124840	hypothetical protein	82.8542	145.056	1.75074
Smp_066410	Pyruvate dehydrogenase protein X component, mitochondrial precursor (Dihydrolipoamide dehydrogenase-binding protein of pyruvate dehydrogenase complex) (Lipoyl-containing pyruvate dehydrogenase complex component X) (E3-binding protein) (E3BP) (proX), putative	48.5286	84.9378	1.75026
Smp_038030	adenylosuccinate lyase	25.8891	45.2522	1.74792
Smp_139720	zinc transporter, putative	41.3805	72.2443	1.74585
Smp_099800	hypothetical protein	3.43254	5.98056	1.74231
Smp_101240	phenylalanyl-tRNA synthetase alpha chain, putative	63.7308	110.697	1.73695
Smp_029240	protein arginine N-methyltransferase 1, putative	273.357	474.471	1.73572
Smp_148720	t3/t7 bacteriophage-related mitochodrial DNA- directed rna polymerase	6.05201	10.5004	1.73502
Smp_045040	ribosomal RNA methyltransferase, putative	65.9567	114.419	1.73476
Smp_061230	succinate dehydrogenase, putative	143.476	248.545	1.73231
Smp_158050	helicase, putative	39.632	68.5837	1.73051
Smp_212210	chromatin-specific transcription elongation factor 140 kDa subunit (M24 family)	22.9256	39.5565	1.72543
Smp_152750	receptor protein tyrosine phosphatase, putative	8.2838	14.2876	1.72476
Smp_199450	mitochondrial ribosomal protein L2, putative	27.0705	46.6194	1.72215
Smp_134890	ATP-binding cassette, sub-family B, member 6, mitochondrial precursor (abc6), putative	0.880812	1.51668	1.72191
Smp_157980	hypothetical protein	1.68133	2.89376	1.72112
Smp_154320	DEAD box ATP-dependent RNA helicase, putative	46.1211	79.2388	1.71806
Smp_127580		18.1738	31.2187	1.71779
Smp_175570		51.0445	87.6781	1.71768
Smp_008340	putative 5'-nucleotidase domain-containing proteinical protein	2.33314	4.00054	1.71466
Smp_079770	protein disulfide-isomerase ER-60 precursor (ERP60), putative	1033.6	1769.03	1.71152
Smp_164290		4.8677	8.32764	1.7108
Smp_101230	phenylalanyl-tRNA synthetase alpha chain, putative	25.0453	42.8426	1.71061
Smp_006990	translation initiation factor IF-2, putative	180.99	308.984	1.70719
Smp_124640	dna2/nam7 helicase family member, putative	9.64802	16.4491	1.70492
Smp_028340	brix domain containing protein, putative	93.3696	158.878	1.7016
Smp_097380	groes chaperonin, putative	552.326	939.214	1.70047
Smp_094250	serine/threonine kinase	5.58168	9.48086	1.69857
Smp_146140	eupitrilysin (M16 family)	28.1506	47.7816	1.69736
Smp_056360	P30 dbc protein, putative	1141.77	1934.81	1.69457
Smp_211140	hypothetical protein	49.7725	84.2522	1.69275
Smp_000130	hormone-sensitive lipase (S09 family)	15.0103	25.3335	1.68775
Smp_091240	voltage-dependent anion-selective channel, putative	259.972	438.722	1.68757
Smp_168800	family C12 unassigned peptidase (C12 family)	25.701	43.3695	1.68747
Smp_150690	proliferation-associated protein 2G4, 38kDa (M24 family)	298.229	502.585	1.68523
Smp_137780	androgen induced inhibitor of proliferation (as3) / pds5, putative	3.06958	5.16125	1.68142
Smp_170100	hypothetical protein	1.24385	2.09028	1.6805
Smp_199340	aspartyl-tRNA synthetase, putative	9.22414	15.4961	1.67995
Smp_212350	hypothetical protein	1.59177	2.66987	1.6773
Smp_124230	DNA repair protein RAD51, putative	12.4508	20.859	1.67532
Smp_007000	partner of sld5, putative	2.76302	4.61682	1.67093
Smp_016410	Ran-binding protein, putative	56.1344	93.6644	1.66858
Smp_197880	DNA replication helicase dna2, putative	0.608144	1.01447	1.66813
Smp_167810	family C50 non-peptidase homologue (C50 family)	10.2828	17.1193	1.66485
Smp_121890	family C48 unassigned peptidase (C48 family)	2.98031	4.96043	1.6644
Smp_210450	hypothetical protein	25.5709	42.5378	1.66353
Smp_134950	centrin-related	9.75638	16.1975	1.66019
Smp_105930	programmed cell death protein 11 (pre-rRNA processing protein rrp5), putative	16.2892	27.0371	1.65982
Smp_073590	GTP-binding protein-like protein	260.639	432.106	1.65787
Smp_108390	histone H2B, putative	124.603	206.469	1.65702
Smp_139020	protein kinase	8.11801	13.4386	1.65541
Smp_065980	heat shock protein 70 (hsp70)-interacting protein, putative	27.4579	45.4217	1.65423
Smp_158920	uracil-DNA glycosylase, putative	2.65761	4.39345	1.65315
Smp_155500	DNA polymerase theta, putative	1.25628	2.07516	1.65183
Smp_081570	ebna2 binding protein P100, putative	222.794	367.826	1.65097
Smp_040570	rab5, putative	141.142	232.889	1.65003
Smp_210430	rab15, 13, 10, 1, 35, 5, and, putative	158.867	261.962	1.64894
Smp_040710	DNA-directed rna polymerase II 13.3 kD polypeptide, putative	22.2592	36.6429	1.64619
Smp_038080	importin beta-1, putative	118.462	194.918	1.64541
Smp_038680	small nuclear ribonucleoprotein G (snrnp-G), putative	49.7656	81.8811	1.64533
Smp_096310	atypical protein kinase C	10.7676	17.6698	1.64102
Smp_136210		29.0863	47.6198	1.63719
Smp_133120	DEAD box ATP-dependent RNA helicase, putative	282.87	463.024	1.63688
Smp_145780	28S ribosomal protein S5, putative	12.8894	21.0919	1.63637
Smp_028120	optic atrophy 1-like protein, opa1	15.4227	25.2169	1.63505
Smp_140550	39S ribosomal protein L35, mitochondrial precursor, putative	11.1586	18.1811	1.62934
Smp_008830	helicase, putative	79.3592	129.297	1.62927
Smp_128660	hypothetical protein	2.53678	4.12858	1.62749
Smp_149900	chaperonin containing t-complex protein 1, eta subunit, tcph, putative	534.941	870.567	1.62741
Smp_063420	chaperonin containing t-complex protein 1, epsilon subunit, tcpe, putative	546.525	889.116	1.62685
Smp_155490	hypothetical protein	1.84206	2.99432	1.62553
Smp_167610	multidrug resistance-associated protein 4 (mrp/cmoat-related abc transporter	0.884253	1.43642	1.62445
Smp_170800	cysteinyl-tRNA synthetase, putative	44.6171	72.3711	1.62205
Smp_150670	hypothetical protein	1.87271	3.03542	1.62087
Smp_068080	hypothetical protein	66.018	106.95	1.62001
Smp_061650	26S proteasome subunit S9, putative	92.4929	149.759	1.61914
Smp_049930	hypothetical protein	7.37022	11.9065	1.61549
Smp_038100	ATP synthase beta subunit, putative	536.397	866.205	1.61486
Smp_058240	reticulon/nogo, putative	23.726	38.3115	1.61474
Smp_046600	Actin-1, putative	341.654	551.673	1.61471
Smp_022990	voltage-dependent anion-selective channel, putative	8.70956	14.0609	1.61442
Smp_103100	nuclear pore complex protein nup93 (nucleoporin nup93) (dead eye protein), putative	53.4646	86.3114	1.61437
Smp_070340	protein arginine n-methyltransferase, putative	38.4197	61.9843	1.61335
Smp_012400	pten-related phosphatase (plip)	22.5788	36.4239	1.61319
Smp_161980	ribonuclease II-related	33.4117	53.8732	1.6124
Smp_073500	elongation factor tu (ef-tu), putative	151.619	243.64	1.60692
Smp_069600	hypothetical protein	5.86933	9.4274	1.60621
Smp_133300	5'-3' exoribonuclease, putative	108.769	174.695	1.60611
Smp_143150	eukaryotic translation elongation factor, putative	1353.33	2171.79	1.60477
Smp_185230	arginine/serine-rich splicing factor, putative	437.944	702.079	1.60313
Smp_017660	proteasome subunit, putative	20.4437	32.7553	1.60222
Smp_037460	hypothetical protein	38.1651	61.1283	1.60168
Smp_140290	U4/U6.U5 tri-snRNP-associated protein 3 (U4/U6.U5 tri-snRNP-associated 27 kDa protein) (27K) (Nucleic acid-binding protein RY-1), putative	208.94	334.482	1.60085
Smp_157820	ataxia telangiectasia mutated (atm), putative	0.657671	1.05134	1.59859
Smp_212510	peter pan-related	4.58435	7.31953	1.59663
Smp_166000		13.6442	21.7679	1.59539
Smp_163620	helicase swr1, putative	18.9656	30.2418	1.59456
Smp_162450	cation efflux family protein	8.59561	13.6513	1.58817
Smp_170260	hypothetical protein	2.1437	3.40251	1.58721
Smp_090440	DEAD box ATP-dependent RNA helicase, putative	41.1968	65.3568	1.58645
Smp_146900	DNAj (hsp40) homolog, subfamily C, member, putative	57.1096	90.5826	1.58612
Smp_212000	signal recognition particle 72 kDa subunit, putative	78	123.515	1.58352
Smp_094140	DNA replication licensing factor MCM6, putative	77.1452	122.074	1.58239
Smp_199100	DNA repair helicase rad3/xp-d, putative	1.42147	2.24844	1.58178
Smp_093630	mitochondrial carrier protein-related	102.093	161.486	1.58176
Smp_027920	tubulin alpha chain, putative	962.292	1519.08	1.5786
Smp_015900		35.6646	56.2869	1.57823
Smp_058350	programmed cell death, putative	136.281	215.066	1.57811
Smp_170510	tip120, putative	11.5818	18.2712	1.57757
Smp_207010	signal recognition particle 72 kDa subunit, putative	81.5452	128.494	1.57574
Smp_013630	cadherin-related	0.68658	1.08125	1.57483
Smp_042270	26S protease regulatory subunit 6a, putative	232.762	366.549	1.57478
Smp_143140	eukaryotic translation elongation factor, putative	2863.89	4504.17	1.57275
Smp_008545	heat shock protein HSP60, putative	2051.48	3224.74	1.57191
Smp_194000	hypothetical protein	11.0064	17.2876	1.57068
Smp_096450	116 kD U5 small nuclear ribonucleoprotein component, putative	109.223	171.386	1.56914
Smp_135880	hypothetical protein	12.027	18.8533	1.56758
Smp_084740	ubiquitin-specific peptidase 14 (C19 family)	69.8395	109.468	1.56742
Smp_068420	small nuclear ribonucleoprotein SM-D3, putative	327.067	512.193	1.56602
Smp_165930	flightless-I, putative	18.434	28.8644	1.56582
Smp_134140	camp-specific 3,5-cyclic phosphodiesterase, putative	3.49953	5.46703	1.56222
Smp_212060	hypothetical protein	8.58536	13.4095	1.5619
Smp_176540	cadherin, putative	2.53515	3.95645	1.56064
Smp_064050	ruvb-related reptin and pontin	98.1655	153.167	1.56029
Smp_020050	cop9 signalosome complex subunit, putative	29.7281	46.3403	1.5588
Smp_137790	androgen induced inhibitor of proliferation (as3) / pds5-related	5.20521	8.09156	1.55451
Smp_094950	smile protein, putative	4.26104	6.62261	1.55422
Smp_033710	DEAD box ATP-dependent RNA helicase, putative	272.422	423.142	1.55326
Smp_169610	zinc finger protein, putative	10.2737	15.9493	1.55244
Smp_195140	KRAB-A domain-containing protein	17.1269	26.5706	1.55139
Smp_056440	superoxide dismutase [mn], putative	75.1997	116.652	1.55123
Smp_055760	family M41 unassigned peptidase (M41 family)	50.6067	78.3898	1.549
Smp_085500	histone acetyltransferase-related	38.7898	60.077	1.54878
Smp_131660	Jab1/MPN domain metalloenzyme (M67 family)	1.36478	2.11346	1.54858
Smp_178260	DNA polymerase alpha catalytic subunit, putative	8.50809	13.1592	1.54667
Smp_033020	anti-silencing protein, putative	43.8405	67.6388	1.54284
Smp_050570	hypothetical protein	65.4782	100.926	1.54136
Smp_006920	tyrosine kinase	13.6853	21.0837	1.54061
Smp_077670	hypothetical protein	3.50254	5.39131	1.53926
Smp_048560	four and A half lim domains, putative	2.03355	3.12896	1.53867
Smp_062790	grpe protein, putative	70.0816	107.778	1.53789
Smp_166150	serine/threonine kinase	22.3181	34.2228	1.53341
Smp_055800	pescadillo - related	226.757	347.452	1.53227
Smp_018530	nascent polypeptide associated complex alpha subunit (nac alpha), putative	818.429	1253.34	1.5314
Smp_043780	hypothetical protein	23.4788	35.9506	1.53119
Smp_188700	eukaryotic translation initiation factor 3 subunit (eif-3), putative	66.1194	101.011	1.5277
Smp_151080	rex4-related (xpmc2)	11.1461	17.0221	1.52719
Smp_194640	serine/threonine kinase	8.80655	13.4472	1.52696
Smp_063040	actin-like protein 6, acl6	23.9561	36.5315	1.52493
Smp_143490	DNA replication licensing factor MCM5, putative	49.015	74.7208	1.52445
Smp_004350	ubiquitin-conjugating enzyme E2 l, putative	6.78299	10.3356	1.52375
Smp_175210		27.8549	42.397	1.52207
Smp_124490	retinoblastoma-binding protein-related	5.90404	8.97299	1.51981
Smp_210830	family S9 non-peptidase homologue (S09 family)	19.4159	29.4852	1.51861
Smp_005290	cytochrome C1, putative	101.373	153.785	1.51702
Smp_130680	DNA-directed rna polymerase II subunit, putative	12.0507	18.2778	1.51675
Smp_043100	heterogeneous nuclear ribonucleoprotein, putative	747.299	1132.33	1.51523
Smp_021070	GTP-binding protein-animal, putative	103.039	155.935	1.51336
Smp_160460	Myb1-related transcription factor	4.75651	7.19493	1.51265
Smp_179010	exosome complex exonuclease rrp42 (ribosomal rna processing protein 42), putative	83.2189	125.85	1.51227
Smp_186980	flap endonuclease-1, putative	28.8909	43.69	1.51224
Smp_148480	cleavage and polyadenylation specificity factor cpsf, putative	7.37013	11.1406	1.51158
Smp_163830	mitochondrial 39S ribosomal protein L39, putative	2.85346	4.3035	1.50817
Smp_180070	gem-associated protein 5 (gemin5), putative	11.7896	17.7749	1.50768
Smp_007970	hypothetical protein	28.2283	42.4848	1.50505
Smp_155330	serine/threonine kinase	2.59761	3.9083	1.50457
Smp_067940	hypothetical protein	0.911064	1.37061	1.50441
Smp_086750	zinc finger protein, putative	17.5732	26.3779	1.50103
Smp_199730	cytochrome C oxidase assembly protein cox15, putative	17.9967	27.0042	1.50051
Smp_173890	peter pan-related	50.0272	75.0612	1.50041
Smp_138960	SPFH domain protein 1 precursor. , putative	15.3516	23.0281	1.50005
Smp_123500	ATP-dependent RNA helicase, putative	26.158	39.2158	1.49919
Smp_149440	rac-GTP binding protein, putative	6.53947	9.79249	1.49745
Smp_178850	poly(A) polymerase, putative	47.6597	71.3175	1.49639
Smp_197480	hypothetical protein	8.04336	12.0354	1.49631
Smp_182910	hypothetical protein	54.8043	81.9403	1.49514
Smp_083870	PwLAP aminopeptidase (M17 family)	156.676	234.197	1.49478
Smp_041890	ribonuclease hi large subunit, putative	38.3662	57.3292	1.49426
Smp_070110	putative mitochondrial 39S ribosomal protein L45	17.7247	26.4638	1.49305
Smp_162890	rotamase, putative	2.31595	3.45697	1.49268
Smp_002960	pelota, putative	31.0501	46.3298	1.4921
Smp_151030	3-hydroxyacyl-CoA dehydrogenase	74.6726	111.412	1.49201
Smp_134080	inositol transporter	0.791047	1.1789	1.49031
Smp_052870	26S proteasome non-ATPase regulatory subunit, putative	51.7661	77.1345	1.49006
Smp_089460	family C2 unassigned peptidase (C02 family)	27.4649	40.9205	1.48992
Smp_032500	DNA replication licensing factor MCM7, putative	81.5596	121.507	1.4898
Smp_163040		2.64634	3.94246	1.48978
Smp_015090	coatomer beta subunit, putative	32.2935	48.0872	1.48907
Smp_152330	serine/threonine kinase	7.09268	10.5592	1.48875
Smp_151140	serine/threonine kinase	2.94208	4.37643	1.48753
Smp_012530	transcription elongation factor SPT4-like protein	77.0733	114.498	1.48557
Smp_007770	ubiquitin-conjugating enzyme-related	4.84676	7.19251	1.48398
Smp_068110	meiotic recombination repair protein 11 (mre11), putative	36.7297	54.4656	1.48288
Smp_125650	inositol polyphosphate multikinase, putative	13.48	19.9865	1.48267
Smp_175610	thioredoxin-like protein, putative	17.1511	25.4262	1.48248
Smp_128150	oxysterol-binding protein 1,, putative	5.20689	7.71393	1.48149
Smp_016550	GTP-binding protein hflx, putative	8.04738	11.922	1.48148
Smp_133420	serine/threonine kinase	3.71831	5.50305	1.47999
Smp_086450	pseudouridylate synthase, putative	32.5494	48.0805	1.47716
Smp_194620	methyltransferase, putative	30.2249	44.6403	1.47694
Smp_171370	serine/threonine kinase	3.03146	4.47641	1.47665
Smp_050430		42.396	62.5543	1.47548
Smp_103470	mago nashi protein homolog	110.389	162.696	1.47383
Smp_210920	ribosomal pseudouridine synthase, putative	1.99063	2.92959	1.47169
Smp_075940	prohibitin, putative	197.661	290.868	1.47154
Smp_089550	Eif5b-like protein, putative	7.21312	10.6083	1.4707
Smp_058460	eukaryotic translation initiation factor 3 (eif3)-related	133.444	196.124	1.46972
Smp_133590	hypothetical protein	1.25606	1.84401	1.46809
Smp_030320	F-box protein FBW7 (fragment), putative	10.4236	15.3002	1.46784
Smp_010930	heat shock protein 70 (hsp70)-interacting protein, putative	40.4103	59.2865	1.46711
Smp_041740	chaperonin containing t-complex protein 1, gamma subunit, tcpg, putative	972.697	1425.04	1.46503
Smp_083450	DNAj homolog subfamily C member, putative	33.3177	48.8098	1.46498
Smp_078280	enoyl-CoA hydratase-related	5.03228	7.36996	1.46454
Smp_004600	chaperonin containing t-complex protein 1, delta subunit, tcpd, putative	563.798	825.691	1.46452
Smp_047640	ferritin, putative	7.63664	11.1835	1.46446
Smp_070930	proteasome subunit alpha 4 (T01 family)	282.033	413.011	1.46441
Smp_092750	nucleoside diphosphate kinase	860.008	1258.98	1.46391
Smp_142550		10.0089	14.6455	1.46325
Smp_160090	rnase h (70), putative	9.79082	14.3078	1.46135
Smp_211190	williams-beuren syndrome critical region protein, putative	1.53261	2.23892	1.46085
Smp_060910	small nuclear ribonucleoprotein f (snrnp-f), putative	173.678	253.387	1.45895
Smp_007660	transcription elongation factor s-II, putative	47.7438	69.5453	1.45664
Smp_106060	mitochondrial carrier protein-related	13.6486	19.8792	1.4565
Smp_128070		0.908554	1.32242	1.45552
Smp_168050	long-chain-fatty-acid--CoA ligase	12.734	18.5219	1.45452
Smp_104660	ribosomal protein l7ae, putative	485.733	706.479	1.45446
Smp_050820	replication factor C / DNA polymerase III gamma- tau subunit, putative	35.9105	52.17	1.45278
Smp_058150	hypothetical protein	56.6777	82.3318	1.45263
Smp_165550	Afg3-like protein 2 (M41 family)	66.0647	95.9303	1.45206
Smp_064600		6.27682	9.11212	1.45171
Smp_057020	DEAD box ATP-dependent RNA helicase, putative	16.4737	23.9007	1.45084
Smp_019760	DNA polymerase theta, putative	4.83171	7.00793	1.4504
Smp_091770	protein farnesyltransferase alpha subunit, putative	47.6737	69.0212	1.44778
Smp_165330	xpa-binding protein 1-related	6.46491	9.35821	1.44754
Smp_080730	serine/threonine kinase	78.0669	112.882	1.44597
Smp_011660	protein kinase	51.0669	73.7898	1.44496
Smp_165470	Receptor Tyrosine Kinase, putative	6.99113	10.0856	1.44263
Smp_006980	hypothetical protein	46.1369	66.4186	1.4396
Smp_103320		350.162	503.557	1.43807
Smp_146340	DEAD box ATP-dependent RNA helicase, putative	56.7899	81.5537	1.43606
Smp_127940	sodium bicarbonate cotransporter (nbc2, 3), putative	6.15706	8.83919	1.43562
Smp_009760	14-3-3 protein, putative	2428.12	3473.41	1.43049
Smp_139100	hypothetical protein	5.93428	8.48515	1.42985
Smp_105700	U520, putative	35.8623	51.2701	1.42964
Smp_022090	ribose-phosphate pyrophosphokinase 1,, putative	86.0715	123.014	1.42921
Smp_004990	chaperonin containing t-complex protein 1, zeta subunit, tcpz, putative	776.024	1107.41	1.42703
Smp_095920	DEAD box ATP-dependent RNA helicase, putative	11.0971	15.8356	1.42701
Smp_055670	rab-2,4,14, putative	22.746	32.4536	1.42678
Smp_089180	ubiquitin-specific peptidase 7 (C19 family)	96.7392	138.009	1.42661
Smp_073620	methionyl-tRNA synthetase, putative	260.432	371.317	1.42577
Smp_097830	leukocyte receptor cluster (lrc) member, putative	59.2017	84.3876	1.42542
Smp_066620	mitochondrial ribosomal protein S25, putative	106.925	152.365	1.42497
Smp_175120	Alpha-(1,6)-fucosyltransferase (EC 2.4.1.68) (Glycoprotein 6-alpha-L-fucosyltransferase) (GDP-fucose--glycoprotein fucosyltransferase) (GDP-L-Fuc:N-acetyl-beta-D-glucosaminide alpha1,6-fucosyltransferase) (alpha1-6FucT) (Fucosyltransferase 8), putative	8.28588	11.8029	1.42446
Smp_026190	hypothetical protein	12.1794	17.3413	1.42383
Smp_127120	DEAD box ATP-dependent RNA helicase, putative	5.28894	7.52192	1.4222
Smp_077180	serine/threonine kinase	18.3994	26.145	1.42097
Smp_210380	nucleotide binding protein 2 (nbp 2), putative	17.6885	25.134	1.42092
Smp_166220	ubiquitin-activating enzyme E1b, putative	22.0402	31.3003	1.42015
Smp_155180	beta-taxilin, putative	7.29555	10.3534	1.41914
Smp_094570	hypothetical protein	19.9251	28.2495	1.41779
Smp_050470	hypothetical protein	8.50909	12.0623	1.41758
Smp_006000	eukaryotictranslation initiation factor 3 subunit, putative	138.805	196.363	1.41467
Smp_165220	embryonic ectoderm development protein, putative	32.7136	46.2662	1.41428
Smp_120360	helicase, putative	14.8115	20.9403	1.41378
Smp_047740	26S proteasome non-ATPase regulatory subunit, putative	152.26	215.204	1.41339
Smp_067520	jun-related protein	5.45207	7.70136	1.41256
Smp_008440	DNA-directed rna polymerase II, subunit n, putative	33.0013	46.6145	1.41251
Smp_021800	prefoldin subunit 3-related	7.19381	10.1597	1.41228
Smp_174910	importin alpha-related	238.718	337.018	1.41178
Smp_125760	prokaryotic DNA topoisomerase, putative	3.59704	5.07211	1.41008
Smp_048650	histidine triad (hit) protein, putative	24.9095	35.0753	1.40811
Smp_156920	activating signal cointegrator 1 complex subunit 3, helc1, putative	2.10451	2.9628	1.40783
Smp_147250	multidrug resistance associated protein, putative	12.3559	17.3882	1.40728
Smp_176710	transcriptional factor nfil3/e4bp4, putative	2.72694	3.83528	1.40644
Smp_127840	dipeptidyl-peptidase 9 (S09 family)	2.00896	2.82171	1.40456
Smp_212190	thioredoxin-like protein, putative	56.522	79.3548	1.40396
Smp_154650	nuclear lim interactor-interacting factor (nli- interacting factor) (nli-if), putative	47.315	66.4227	1.40384
Smp_045940	procollagen-lysine,2-oxoglutarate 5-dioxygenase, putative	70.8825	99.4763	1.4034
Smp_167920	ubinuclein/yemanuclein, putative	25.6692	35.9676	1.4012
Smp_174840	chromobox protein, putative	24.2649	33.9853	1.4006
Smp_104980	phd finger protein, putative	34.598	48.4105	1.39923
Smp_140100	double-stranded rna-binding protein zn72d, putative	39.2825	54.9516	1.39888
Smp_152860	hypothetical protein	9.52823	13.3235	1.39832
Smp_181870	DNA replication licensing factor MCM8, putative	0.976715	1.36542	1.39797
Smp_180630	hypothetical protein	1.4353	2.00627	1.39781
Smp_166040	ATP-dependent transporter, putative	14.5427	20.2981	1.39576
Smp_195160	KRAB-A domain-containing protein	9.18529	12.8063	1.39422
Smp_100030	ribosome biogenesis protein BMS1, putative	24.5052	34.1524	1.39368
Smp_124090	B-cell lymphoma/leukemia, putative	1.24695	1.73656	1.39265
Smp_026560	calmodulin, putative	591.88	823.566	1.39144
Smp_154140	site-1 peptidase (S08 family)	1.64579	2.28644	1.38927
Smp_049500	ATP-dependent transporter, putative	56.4142	78.3229	1.38835
Smp_055920	ubiquitin conjugating enzyme E2, putative	39.9665	55.4757	1.38805
Smp_171150	shk1 kinase-binding protein, putative	36.3987	50.5114	1.38773
Smp_041450	aspartyl-tRNA synthetase, putative	151.53	210.182	1.38706
Smp_001180	hypothetical protein	8.27927	11.4835	1.38702
Smp_031360	cap binding protein, putative	55.471	76.9359	1.38696
Smp_075560	small nuclear ribonucleoprotein Sm D2, putative	411.013	569.916	1.38662
Smp_066820		14.9641	20.7441	1.38625
Smp_003660	DEAD box ATP-dependent RNA helicase, putative	417.351	578.505	1.38614
Smp_161480	eukaryotic translation initiation factor 3 subunit (eif-3), putative	27.9245	38.6892	1.38549
Smp_179290	hypothetical protein	2.63643	3.65194	1.38519
Smp_149150	acyl-CoA-binding protein (acbp) (diazepam binding inhibitor) (dbi) (endozepine), putative	58.4353	80.9392	1.38511
Smp_212600	protein kinase, putative	2.60279	3.60471	1.38494
Smp_034430	mitochondrial ribosome protein, putative	11.2582	15.5856	1.38438
Smp_005520	zinc finger protein, putative	34.6436	47.9191	1.3832
Smp_054340	chaperonin containing t-complex protein 1, beta subunit, tcpb, putative	468.175	647.506	1.38304
Smp_138770	histone deacetylase, putative	1.56414	2.16326	1.38304
Smp_172530	DNA replication licensing factor MCM4, putative	36.6805	50.6848	1.38179
Smp_075470	cysteine desulfurylase, putative	55.0571	76.0714	1.38168
Smp_037590	DNA replication licensing factor MCM3, putative	46.3094	63.9579	1.3811
Smp_123390	requim, req/dpf2, putative	23.0198	31.7828	1.38068
Smp_083400	ubiquitin conjugating enzyme 13, putative	138.964	191.813	1.38032

## Sheet: D
Supplementary File 1D. Orthologs between sporocyst-enriched genes and planarian neoblast-enriched transcripts
S. mansoni gene ID	S. mansoni annotation	Ortholog in S. mediterranea neoblasts
Smp_015730	N/A	CUFF.253.1
Smp_015900	N/A	isotig12544
Smp_050430	N/A	isotig15621
Smp_064600	N/A	CUFF.7093.1
Smp_066820	N/A	isotig23069
Smp_103320	N/A	isotig22035
Smp_128070	N/A	isotig25658
Smp_163040	N/A	CUFF.185674.1
Smp_164290	N/A	isotig25349
Smp_166000	N/A	isotig17004
Smp_175570	N/A	CUFF.250075.1
Smp_179380	N/A	isotig17084
Smp_096450	116 kD U5 small nuclear ribonucleoprotein component, putative	isotig11719
Smp_009760	14-3-3 protein, putative	isotig21454
Smp_042270	26S protease regulatory subunit 6a, putative	isotig25239
Smp_047740	26S proteasome non-ATPase regulatory subunit, putative	isotig14705
Smp_052870	26S proteasome non-ATPase regulatory subunit, putative	isotig16572
Smp_061650	26S proteasome subunit S9, putative	contig17842
Smp_145780	28S ribosomal protein S5, putative	isotig07978
Smp_151030	3-hydroxyacyl-CoA dehydrogenase	isotig00552
Smp_140550	39S ribosomal protein L35, mitochondrial precursor, putative	CUFF.296333.1
Smp_133300	5'-3' exoribonuclease, putative	isotig23494
Smp_115340	acetyltransferase (gnat) family containing protein, putative	isotig12559
Smp_135570	actin-like protein	isotig16898
Smp_063040	actin-like protein 6, acl6	isotig20196
Smp_125790	actin-related protein 5, arp5	CUFF.55950.1
Smp_038030	adenylosuccinate lyase	isotig18134
Smp_165550	Afg3-like protein 2 (M41 family)	isotig07009
Smp_038240	alanyl-tRNA synthetase, putative	isotig22399
Smp_137790	androgen induced inhibitor of proliferation (as3) / pds5-related	CUFF.39182.1
Smp_033020	anti-silencing protein, putative	CUFF.167247.1
Smp_024380	Arginine N-methyltransferase 2, putative	isotig19656
Smp_185230	arginine/serine-rich splicing factor, putative	isotig04662
Smp_153430	arginyl-tRNA synthetase, putative	isotig16813
Smp_021280	arv1, putative	isotig22212
Smp_133560	asparagine synthetase, putative	isotig06192
Smp_002880	ATP synthase alpha subunit mitochondrial, putative	isotig24563
Smp_038100	ATP synthase beta subunit, putative	isotig09103
Smp_039000	ATP synthase delta chain, putative	isotig16983
Smp_049500	ATP-dependent transporter, putative	isotig02195
Smp_127490	blooms syndrome DNA helicase, putative	isotig23085
Smp_028340	brix domain containing protein, putative	isotig17575
Smp_031360	cap binding protein, putative	isotig21130
Smp_033540	carbonyl reductase, putative	isotig18479
Smp_162450	cation efflux family protein	isotig03610
Smp_011680	CD36-like class B scavenger receptor	isotig15583
Smp_018240	cell division control protein 48 aaa family protein (transitional endoplasmic reticulum atpase), putative	isotig12106
Smp_134950	centrin-related	CUFF.156247.1
Smp_054340	chaperonin containing t-complex protein 1, beta subunit, tcpb, putative	isotig22576
Smp_004600	chaperonin containing t-complex protein 1, delta subunit, tcpd, putative	isotig12755
Smp_063420	chaperonin containing t-complex protein 1, epsilon subunit, tcpe, putative	isotig14691
Smp_149900	chaperonin containing t-complex protein 1, eta subunit, tcph, putative	CUFF.217489.1
Smp_041740	chaperonin containing t-complex protein 1, gamma subunit, tcpg, putative	isotig11651
Smp_046090	chaperonin containing t-complex protein 1, theta subunit, tcpq, putative	isotig19718
Smp_004990	chaperonin containing t-complex protein 1, zeta subunit, tcpz, putative	isotig05911
Smp_212210	chromatin-specific transcription elongation factor 140 kDa subunit (M24 family)	isotig21091
Smp_148480	cleavage and polyadenylation specificity factor cpsf, putative	isotig22668
Smp_020050	cop9 signalosome complex subunit, putative	isotig15449
Smp_160740	ctl2, putative	isotig23185
Smp_082490	cyclin B, putative	isotig24777
Smp_040130	cyclophilin	isotig06082
Smp_075470	cysteine desulfurylase, putative	isotig14905
Smp_170800	cysteinyl-tRNA synthetase, putative	isotig22435
Smp_147510	cytochrome C oxidase assembly protein cox15, putative	CUFF.124172.1
Smp_199730	cytochrome C oxidase assembly protein cox15, putative	CUFF.241899.1
Smp_022320	cytochrome c1 heme lyase, putative	isotig18096
Smp_005290	cytochrome C1, putative	isotig07800
Smp_003660	DEAD box ATP-dependent RNA helicase, putative	isotig10007
Smp_047110	DEAD box ATP-dependent RNA helicase, putative	isotig21431
Smp_090440	DEAD box ATP-dependent RNA helicase, putative	isotig18361
Smp_095920	DEAD box ATP-dependent RNA helicase, putative	isotig19088
Smp_127120	DEAD box ATP-dependent RNA helicase, putative	isotig12784
Smp_133120	DEAD box ATP-dependent RNA helicase, putative	isotig11097
Smp_146340	DEAD box ATP-dependent RNA helicase, putative	isotig25843
Smp_186670	dihydro-orotase (C26 family)	isotig22516
Smp_046740	dihydrolipoamide dehydrogenase	isotig16486
Smp_070710	dimethylallyltransferase	isotig18311
Smp_137540	disulfide oxidoreductase, putative	isotig14025
Smp_033700	DNA photolyase, putative	CUFF.150363.1
Smp_019760	DNA polymerase theta, putative	isotig10670
Smp_194820	DNA repair and recombination protein rad54-related	CUFF.167404.1
Smp_199100	DNA repair helicase rad3/xp-d, putative	isotig10182
Smp_124230	DNA repair protein RAD51, putative	isotig24864
Smp_197880	DNA replication helicase dna2, putative	isotig11640
Smp_037590	DNA replication licensing factor MCM3, putative	isotig22743
Smp_172530	DNA replication licensing factor MCM4, putative	isotig18363
Smp_143490	DNA replication licensing factor MCM5, putative	isotig20682
Smp_032500	DNA replication licensing factor MCM7, putative	isotig14352
Smp_140690	DNA-directed RNA polymerase I subunit, putative	isotig22569
Smp_004640	DNA-directed RNA polymerase I, putative	CUFF.93147.1
Smp_040710	DNA-directed rna polymerase II 13.3 kD polypeptide, putative	isotig17271
Smp_130680	DNA-directed rna polymerase II subunit, putative	isotig22422
Smp_008440	DNA-directed rna polymerase II, subunit n, putative	CUFF.246009.1
Smp_124640	dna2/nam7 helicase family member, putative	isotig21241
Smp_146900	DNAj (hsp40) homolog, subfamily C, member, putative	isotig21804
Smp_083450	DNAj homolog subfamily C member, putative	isotig11295
Smp_140100	double-stranded rna-binding protein zn72d, putative	isotig24750
Smp_062720	E1b-55kD-associated protein, putative	isotig06119
Smp_033510	E2IG2-like protein	isotig16956
Smp_073500	elongation factor tu (ef-tu), putative	isotig15205
Smp_165220	embryonic ectoderm development protein, putative	isotig15566
Smp_078900	enhancer of zeste, ezh, putative	isotig21889
Smp_078280	enoyl-CoA hydratase-related	isotig24504
Smp_143140	eukaryotic translation elongation factor, putative	contig12515
Smp_143150	eukaryotic translation elongation factor, putative	contig12513
Smp_179320	eukaryotic translation initiation factor 2c, putative	isotig02996
Smp_058460	eukaryotic translation initiation factor 3 (eif3)-related	isotig05050
Smp_161480	eukaryotic translation initiation factor 3 subunit (eif-3), putative	isotig25042
Smp_006000	eukaryotictranslation initiation factor 3 subunit, putative	isotig09235
Smp_146140	eupitrilysin (M16 family)	CUFF.99319.3
Smp_179010	exosome complex exonuclease rrp42 (ribosomal rna processing protein 42), putative	CUFF.117955.3
Smp_030320	F-box protein FBW7 (fragment), putative	CUFF.268976.1
Smp_168800	family C12 unassigned peptidase (C12 family)	isotig24784
Smp_121890	family C48 unassigned peptidase (C48 family)	isotig24076
Smp_167810	family C50 non-peptidase homologue (C50 family)	isotig21329
Smp_155220	family M16 unassigned peptidase (M16 family)	isotig23493
Smp_055760	family M41 unassigned peptidase (M41 family)	isotig04747
Smp_210830	family S9 non-peptidase homologue (S09 family)	isotig07843
Smp_017650	family U48 unassigned peptidase (U48 family)	isotig25015
Smp_044550	far upstream (fuse) binding protein, putative	isotig03314
Smp_082620	farnesylated-protein converting enzyme 1 (M48 family)	isotig07357
Smp_169730	fascin, putative	isotig15664
Smp_044280	fibrillarin, putative	isotig17879
Smp_186980	flap endonuclease-1, putative	isotig23567
Smp_067250	fms interacting protein, putative	isotig17257
Smp_180070	gem-associated protein 5 (gemin5), putative	CUFF.135073.1
Smp_148050	glutaminyl-tRNA synthetase (glutamine--tRNA ligase) (glnrs), putative	isotig14550
Smp_097380	groes chaperonin, putative	CUFF.1425.1
Smp_074260	Growth arrest and DNA-damage-inducible proteins- interacting protein, putative	isotig14350
Smp_062790	grpe protein, putative	isotig04175
Smp_016550	GTP-binding protein hflx, putative	isotig26123
Smp_021070	GTP-binding protein-animal, putative	isotig24838
Smp_010930	heat shock protein 70 (hsp70)-interacting protein, putative	isotig21422
Smp_008545	heat shock protein HSP60, putative	isotig19365
Smp_163620	helicase swr1, putative	isotig10621
Smp_008830	helicase, putative	CUFF.138859.1
Smp_120360	helicase, putative	isotig10709
Smp_158050	helicase, putative	isotig22778
Smp_056810	heterogeneous nuclear ribonucleoprotein, putative	isotig05121
Smp_048650	histidine triad (hit) protein, putative	isotig15071
Smp_085500	histone acetyltransferase-related	isotig20178
Smp_165000	histone h3 methyltransferase, putative	isotig15599
Smp_055310	histone-lysine n-methyltransferase, seto7, putative	isotig03820
Smp_006980	hypothetical protein	isotig19773
Smp_007970	hypothetical protein	isotig16957
Smp_010400	hypothetical protein	isotig18008
Smp_017010	hypothetical protein	CUFF.169847.2
Smp_026190	hypothetical protein	isotig17079
Smp_033760	hypothetical protein	CUFF.259929.1
Smp_037460	hypothetical protein	isotig11777
Smp_043780	hypothetical protein	isotig08589
Smp_047720	hypothetical protein	isotig23175
Smp_049930	hypothetical protein	isotig15655
Smp_050570	hypothetical protein	isotig23882
Smp_052790	hypothetical protein	CUFF.151141.1
Smp_058150	hypothetical protein	isotig16821
Smp_065000	hypothetical protein	isotig22537
Smp_067940	hypothetical protein	isotig25263
Smp_068080	hypothetical protein	CUFF.51413.1
Smp_094570	hypothetical protein	CUFF.97523.1
Smp_124840	hypothetical protein	isotig15629
Smp_128660	hypothetical protein	CUFF.213033.2
Smp_133590	hypothetical protein	CUFF.274958.1
Smp_134940	hypothetical protein	isotig19853
Smp_135880	hypothetical protein	isotig14034
Smp_143920	hypothetical protein	isotig25911
Smp_148560	hypothetical protein	isotig16201
Smp_148760	hypothetical protein	isotig23542
Smp_150670	hypothetical protein	isotig10544
Smp_152860	hypothetical protein	isotig23156
Smp_155490	hypothetical protein	isotig12041
Smp_157140	hypothetical protein	isotig21420
Smp_158840	hypothetical protein	isotig05116
Smp_167680	hypothetical protein	isotig23413
Smp_170100	hypothetical protein	isotig26300
Smp_179290	hypothetical protein	isotig21491
Smp_181220	hypothetical protein	isotig16598
Smp_210450	hypothetical protein	isotig23251
Smp_211140	hypothetical protein	isotig03830
Smp_212060	hypothetical protein	isotig09583
Smp_212350	hypothetical protein	CUFF.50179.2
Smp_174910	importin alpha-related	isotig16136
Smp_038080	importin beta-1, putative	isotig14262
Smp_039400	initiation factor 5a, putative	isotig06140
Smp_012930	inosine-5-monophosphate dehydrogenase, putative	isotig05882
Smp_134080	inositol transporter	CUFF.105682.1
Smp_131660	Jab1/MPN domain metalloenzyme (M67 family)	isotig20282
Smp_158950	kinase, putative	isotig21592
Smp_159900	lamin, putative	isotig08021
Smp_122780	leucyl-tRNA synthetase, putative	CUFF.275860.1
Smp_097830	leukocyte receptor cluster (lrc) member, putative	isotig19535
Smp_168050	long-chain-fatty-acid--CoA ligase	CUFF.182220.1
Smp_103470	mago nashi protein homolog	isotig16373
Smp_143430	mannosidase alpha class 2a, putative	CUFF.328636.1
Smp_176760	metaxin, putative	isotig14178
Smp_040770	methionine-tRNA synthetase, putative	isotig14556
Smp_073620	methionyl-tRNA synthetase, putative	isotig07048
Smp_166830	methyltransferase-related	isotig08172
Smp_194620	methyltransferase, putative	isotig21485
Smp_054540	microtubule-associated protein, rp/eb family, putative	isotig04374
Smp_163830	mitochondrial 39S ribosomal protein L39, putative	isotig20809
Smp_158380	mitochondrial import inner membrane translocase subunit tim44, putative	isotig19149
Smp_042560	mitochondrial import receptor subunit tom40, putative	isotig13135
Smp_199450	mitochondrial ribosomal protein L2, putative	isotig14711
Smp_010900	mitochondrial ribosomal protein L53, putative	isotig13452
Smp_066620	mitochondrial ribosomal protein S25, putative	isotig12777
Smp_165830	mitochondrial ribosomal protein S7, putative	isotig18961
Smp_034430	mitochondrial ribosome protein, putative	isotig18725
Smp_137160	mitochondrial solute carrier, putative	isotig13745
Smp_167220	mitochondrial translational initiation factor, putative	isotig23316
Smp_067390	molybdopterin biosynthesis protein, putative	isotig22941
Smp_038940	mRNA (guanine-7-)methyltransferase, putative	isotig21774
Smp_062520	n-terminal acetlytransferase-related	isotig04208
Smp_031710	NADH-ubiquinone oxidoreductase 42 kD subunit, putative	isotig15750
Smp_018530	nascent polypeptide associated complex alpha subunit (nac alpha), putative	CUFF.101311.1
Smp_171820	neuropathy target esterase/swiss cheese -related protein	CUFF.215807.1
Smp_170400	nicalin (M28 family)	isotig17027
Smp_169330	nuclear pore complex protein nup155, putative	isotig23548
Smp_103100	nuclear pore complex protein nup93 (nucleoporin nup93) (dead eye protein), putative	isotig23290
Smp_048660	nucleolar protein NOP56, putative	CUFF.133868.1
Smp_149070	nucleolar rna-associated protein, putative	isotig18768
Smp_210380	nucleotide binding protein 2 (nbp 2), putative	isotig24512
Smp_028120	optic atrophy 1-like protein, opa1	CUFF.175404.1
Smp_097810	otubain-1 (C65 family)	isotig10252
Smp_056360	P30 dbc protein, putative	isotig08113
Smp_007000	partner of sld5, putative	isotig16664
Smp_056370	pbs lyase heat-like protein	isotig11257
Smp_002960	pelota, putative	CUFF.131884.1
Smp_055800	pescadillo - related	isotig10094
Smp_173890	peter pan-related	isotig12889
Smp_104980	phd finger protein, putative	isotig05203
Smp_196270	phd/f-box containing protein, putative	CUFF.15759.1
Smp_101240	phenylalanyl-tRNA synthetase alpha chain, putative	isotig08635
Smp_086760	phosducin-like protein 3 (viral iap-associated factor 1) (viaf-1)	isotig18239
Smp_178850	poly(A) polymerase, putative	isotig11074
Smp_021800	prefoldin subunit 3-related	isotig02339
Smp_105930	programmed cell death protein 11 (pre-rRNA processing protein rrp5), putative	isotig20899
Smp_058350	programmed cell death, putative	isotig24946
Smp_075210	prohibitin, putative	isotig17274
Smp_075940	prohibitin, putative	isotig10463
Smp_046500	proliferating cell nuclear antigen, putative	CUFF.66956.1
Smp_150690	proliferation-associated protein 2G4, 38kDa (M24 family)	CUFF.52475.1
Smp_070930	proteasome subunit alpha 4 (T01 family)	isotig14140
Smp_017660	proteasome subunit, putative	isotig21466
Smp_029240	protein arginine N-methyltransferase 1, putative	isotig00993
Smp_070340	protein arginine n-methyltransferase, putative	isotig24244
Smp_091770	protein farnesyltransferase alpha subunit, putative	isotig22328
Smp_169320	protein phosphatase 2c gamma, putative	CUFF.147919.2
Smp_090860	protein phosphatase-5, putative	isotig10302
Smp_057930	protoheme IX farnesyltransferase, putative	CUFF.280266.1
Smp_086450	pseudouridylate synthase, putative	isotig15313
Smp_012400	pten-related phosphatase (plip)	CUFF.90461.1
Smp_008340	putative 5'-nucleotidase domain-containing proteinical protein	isotig24882
Smp_167200	putative ATPase	isotig03478
Smp_175950	putative methyltransferase ncl1	isotig19755
Smp_070110	putative mitochondrial 39S ribosomal protein L45	isotig14482
Smp_149440	rac-GTP binding protein, putative	isotig22787
Smp_166310	ran gtpase-activating protein, putative	isotig10327
Smp_093930	Receptor Tyrosine Kinase, putative	isotig10370
Smp_050820	replication factor C / DNA polymerase III gamma- tau subunit, putative	isotig05547
Smp_096360	replication factor C / DNA polymerase III gamma- tau subunit, putative	isotig16936
Smp_123390	requim, req/dpf2, putative	isotig25880
Smp_124490	retinoblastoma-binding protein-related	isotig09222
Smp_151080	rex4-related (xpmc2)	isotig21039
Smp_041890	ribonuclease hi large subunit, putative	isotig05634
Smp_161980	ribonuclease II-related	isotig22731
Smp_009030	ribonucleoside-diphosphate reductase, alpha subunit, putative	isotig10928
Smp_104660	ribosomal protein l7ae, putative	isotig17340
Smp_210920	ribosomal pseudouridine synthase, putative	isotig10256
Smp_045040	ribosomal RNA methyltransferase, putative	CUFF.171976.1
Smp_100030	ribosome biogenesis protein BMS1, putative	isotig21327
Smp_071980	RING finger protein, putative	isotig09477
Smp_005260	RNA and export factor binding protein, putative	isotig03532
Smp_123520	rna m5u methyltransferase, putative	isotig06215
Smp_160090	rnase h (70), putative	CUFF.273122.1
Smp_162890	rotamase, putative	CUFF.27919.1
Smp_064050	ruvb-related reptin and pontin	isotig15765
Smp_009600	serine/threonine kinase	isotig17394
Smp_094250	serine/threonine kinase	isotig21746
Smp_171370	serine/threonine kinase	CUFF.33640.1
Smp_171150	shk1 kinase-binding protein, putative	isotig23262
Smp_096520	sialin (solute carrier family 17 member 5) (sodium/sialic acid cotransporter) (ast) (membrane glycoprotein hp59), putative	isotig14724
Smp_212000	signal recognition particle 72 kDa subunit, putative	isotig17433
Smp_154140	site-1 peptidase (S08 family)	isotig21340
Smp_137390	slbp-P1-related	isotig25478
Smp_017430	Sm23, putative	isotig21829
Smp_060910	small nuclear ribonucleoprotein f (snrnp-f), putative	isotig11898
Smp_038680	small nuclear ribonucleoprotein G (snrnp-G), putative	CUFF.35953.1
Smp_075560	small nuclear ribonucleoprotein Sm D2, putative	isotig18166
Smp_068420	small nuclear ribonucleoprotein SM-D3, putative	isotig20132
Smp_072640	SPFH domain / Band 7 family protein, putative	isotig14548
Smp_138960	SPFH domain protein 1 precursor. , putative	isotig03223
Smp_137430	Splicing factor 3B subunit 3, 5' fragment	isotig22491
Smp_171710	structural maintenance of chromosomes smc2, putative	isotig21231
Smp_148930	structure specific recognition protein, putative	isotig15484
Smp_061230	succinate dehydrogenase, putative	isotig18598
Smp_008580	sugar transporter, putative	isotig03350
Smp_056440	superoxide dismutase [mn], putative	isotig19760
Smp_017360	T-complex protein 1 subunit alpha (TCP-1-alpha) (CCT-alpha), putative	isotig09065
Smp_148720	t3/t7 bacteriophage-related mitochodrial DNA- directed rna polymerase	isotig13320
Smp_037530	Thioredoxin (mitochondrial), Trx M	contig28932
Smp_028930	thioredoxin domain containing protein 9-related	CUFF.163277.1
Smp_175610	thioredoxin-like protein, putative	CUFF.189902.1
Smp_212190	thioredoxin-like protein, putative	isotig10330
Smp_007660	transcription elongation factor s-II, putative	isotig18688
Smp_012530	transcription elongation factor SPT4-like protein	isotig18077
Smp_061300	transcription initiation factor tfiid, putative	isotig23187
Smp_059790	transketolase	CUFF.136356.1
Smp_006990	translation initiation factor IF-2, putative	isotig20557
Smp_134860	translational activator gcn1-related	isotig21211
Smp_142170	trithorax protein ash2, putative	isotig09869
Smp_145090	tumor differentially expressed protein-related	isotig11253
Smp_013360	U1 small nuclear ribonucleoprotein 70 kD, putative	CUFF.133013.1
Smp_140290	U4/U6.U5 tri-snRNP-associated protein 3 (U4/U6.U5 tri-snRNP-associated 27 kDa protein) (27K) (Nucleic acid-binding protein RY-1), putative	isotig21848
Smp_105700	U520, putative	isotig23313
Smp_167920	ubinuclein/yemanuclein, putative	isotig22551
Smp_055920	ubiquitin conjugating enzyme E2, putative	isotig24555
Smp_166220	ubiquitin-activating enzyme E1b, putative	isotig20186
Smp_004350	ubiquitin-conjugating enzyme E2 l, putative	isotig23957
Smp_007770	ubiquitin-conjugating enzyme-related	isotig22436
Smp_084740	ubiquitin-specific peptidase 14 (C19 family)	isotig07212
Smp_089180	ubiquitin-specific peptidase 7 (C19 family)	CUFF.328758.1
Smp_084830	UDP-glucose 6-dehydrogenase, putative	CUFF.267918.1
Smp_158920	uracil-DNA glycosylase, putative	isotig10020
Smp_097590	valine-tRNA ligase	isotig23018
Smp_091240	voltage-dependent anion-selective channel, putative	CUFF.185342.1
Smp_211190	williams-beuren syndrome critical region protein, putative	isotig22124
Smp_211200	williams-beuren syndrome critical region protein, putative	isotig19467
Smp_165330	xpa-binding protein 1-related	isotig05046
Smp_026310	zinc binding dehydrogenase, putative	isotig21565
Smp_086750	zinc finger protein, putative	CUFF.69358.1

## Sheet: E
Supplementary File 1E. Primers for qPCR.
Gene targeted	Feature ID	Sequence
Sm-ago2-1	Smp_179320	acaaatggtcggttccctac
		gctgcaagctcttcaacaag
Sm-vasa-3	Smp_068440	acaccctacaccagtgcaaa
		tccagaacctgtttgagcac
Sm-nanos-2	Smp_051920	tcctgtcagttcgcagaaag
		gcatgagagcacacgtaaca
Sm-fgfrA	Smp_175590	gggcagatgaacgaacaatc
		catcggcaatatccaatgc
Sm-polo kinase	Smp_009600	gaacacgctcggctattgta
		ctgaattccctgttggcatc
Sm-h2b	Smp_108390/Smp_121380	gcgatgtcgatcatgaactc
		cacctctcggcttgaaattg
Sm-arp 10	Smp_093230	gaaggcttggaaggattctg
		caactgccaactctcggata
Sm-RPL35	Smp_197220	acgtaccttcgtgggacttt
		tcgtccagtccaaggtgata
Sm-fad oxidoreductase	Smp_089880	tacggtttctcttcccaacc
		catggacctgctgcatttac
Sm-aspartyl-tRNA synthetase	Smp_169030	gagggaatcgtcctgtcttt
		caccgatccctggaaataac

## Sheet: F
Supplementary File 1F. Primers for cloning.
Gene targeted	Feature ID	Sequence
Sm-ago2-1	Smp_179320	tatccgttgtgcagcagttc
		gccgccttatttcctttctc
Sm-vasa-3	Smp_068440	tgcgacgtcattcttttctg
		gttgctggttgtggatgttg
Sm-nanos-2	Smp_051920	atgctggacttccgtaggac
		acgtctcacgatcccacttc
Sm-cyclin B	Smp_082490	ttttggaggttgaccgaaac
		cggagttggaatcgacaaat
Sm-PCNA	Smp_046500	cgaggctaggcttacacagg
		ttacctgcagggacgttctc
Sm-histone h2a	Smp_086860	ggacgaggtaaaggtgcaaa
		cttagcaggcacatcggatt
Sm-fuse	Smp_044550	acctcaacgctaccaccaac
		gcttgtcgagctttttccac
Sm-mago nashi	Smp_103470	tggtcataaaggcaagtttgg
		caatcagcgagaacaccaga
Sm-ahcy	Smp_028440	ccgtttaaagttgccgacat
		ttaacgttgatggcaggaca
Sm-nap	Smp_023530	tagaacccacggatgaggac
		caggaggctcgaagaaattg
Sm-pescadillio	Smp_055800	aaaacacacgaagggtcagg
		gaactgcttgagttgccaca
Sm-p30 dbc	Smp_193440	gggaagaccactcgatcaaa
		ggagactctgctcggacaac
